# Supplementary material for: 3-[5-(4-Fluoro­phen­yl)-1,3,4-thia­diazol-2-yl]-2-(4-methoxy­phen­yl)-1,3-thia­zolidin-4-one
Source: Acta Crystallogr Sect E Struct Rep Online. 2008 Jun 28;64(Pt 7):o1359. doi: 10.1107/S1600536808019089 (PMC2961680; doi:10.1107/S1600536808019089)
Supplement: Supplementary file 1 [file e-64-o1359-sup1.cif]

##############################################################################
###                                                                        ###
###        Electronic paper (Acta Crystallographica Section E)             ###
###                                                                        ###
##############################################################################
#                                                                            #
# This CIF contains the data in a paper accepted for publication in Acta     #
# Crystallographica Section E. It conforms to the requirements of Notes      #
# for Authors for Section E, and has been peer reviewed under the auspices   #
# of the IUCr Commission on Journals.                                        #
#                                                                            #
# Full details of the Crystallographic Information File format               #
# are given in the paper "The Crystallographic Information File (CIF):       #
# a New Standard Archive File for Crystallography" by S. R. Hall, F. H.      #
# Allen and I. D. Brown [Acta Cryst. (1991), A47, 655-685].                  #
#                                                                            #
# The current version of the core CIF dictionary is obtainable from          #
# ftp://ftp.iucr.org/pub/cif_core.dic. The current version number is 2.4.    #
#                                                                            #
# Software is freely available for graphical display of the structure(s) in  #
# this CIF.  For information consult the CIF home page http://www.iucr.org/  #
# cif/home.html                                                              #
#                                                                            #
# This file may be used for bona fide research purposes within the           #
# scientific community so long as proper attribution is given to the journal # 
# article from which it was obtained.                                        #
#                                                                            #
##############################################################################
                                             
data_global
_audit_creation_method     'from SHELXL97 CIF and IUCr SHELXL97-template'
_journal_date_recd_electronic     2008-06-22
_journal_date_accepted     2008-06-24
_journal_name_full     'Acta Crystallographica, Section E'
_journal_year     2008
_journal_volume     64
_journal_issue      7
_journal_page_first     o1359
_journal_page_last     o1359
_journal_paper_category     QO
_journal_coeditor_code     AT2579
_publ_contact_author_name     ' Wan, Rong'
_publ_contact_author_address
;
Department of Applied Chemistry
College of Science
Nanjing University of Technology
No.5 Xinmofan Road, Nanjing
Nanjing 210009
People's Republic of China
;
_publ_contact_author_email     rwan@njut.edu.cn
_publ_contact_author_fax     '86 25 83369345'
_publ_contact_author_phone     '86 25 83587440'
_publ_section_title
;\
3-[5-(4-Fluorophenyl)-1,3,4-thiadiazol-2-yl]-2-(4-methoxyphenyl)-1,3-\
thiazolidin-4-one
;
loop_
    _publ_author_name
    _publ_author_address
    'Yin, Li-He '
;
Department of Applied Chemistry
College of Science
Nanjing University of Technology
No. 5 Xinmofan Road, Nanjing
Nanjing 210009
People's Republic of China
;
    'Wan, Rong'
;
Department of Applied Chemistry
College of Science
Nanjing University of Technology
No. 5 Xinmofan Road, Nanjing
Nanjing 210009
People's Republic of China
;
    'Han, Feng'
;
Department of Applied Chemistry
College of Science
Nanjing University of Technology
No. 5 Xinmofan Road, Nanjing
Nanjing 210009
People's Republic of China
;
    'Wang, Bin'
;
Department of Applied Chemistry
College of Science
Nanjing University of Technology
No. 5 Xinmofan Road, Nanjing
Nanjing 210009
People's Republic of China
;
    'Wang, Jin-Tang'
;
Department of Applied Chemistry
College of Science
Nanjing University of Technology
No. 5 Xinmofan Road, Nanjing
Nanjing 210009
People's Republic of China
;
data_I
_chemical_name_systematic
;
3-[5-(4-Fluorophenyl)-1,3,4-thiadiazol-2-yl]-2-(4-methoxyphenyl)-
1,3-thiazolidin-4-one
;
_chemical_name_common     ?
_chemical_formula_moiety     'C18 H14 F N3 O2 S2'
_chemical_formula_sum     'C18 H14 F N3 O2 S2'
_chemical_formula_iupac     'C18 H14 F N3 O2 S2'
_chemical_formula_weight     387.44
_chemical_melting_point     ?
_chemical_melting_point_gt     341
_chemical_melting_point_lt     345
_symmetry_cell_setting     triclinic
_symmetry_space_group_name_H-M     'P -1'
_symmetry_space_group_name_Hall     '-P 1'
loop_
    _symmetry_equiv_pos_as_xyz
    'x, y, z'
    '-x, -y, -z'
_cell_length_a     6.4550(13)
_cell_length_b     8.9200(18)
_cell_length_c     16.483(3)
_cell_angle_alpha     75.78(3)
_cell_angle_beta     82.44(3)
_cell_angle_gamma     71.11(3)
_cell_volume     869.0(3)
_cell_formula_units_Z     2
_cell_measurement_reflns_used     25
_cell_measurement_theta_min     9
_cell_measurement_theta_max     12
_cell_measurement_temperature     298(2)
_exptl_crystal_description     block
_exptl_crystal_colour     colourless
_exptl_crystal_size_max     0.10
_exptl_crystal_size_mid     0.05
_exptl_crystal_size_min     0.05
_exptl_crystal_density_diffrn     1.481
_exptl_crystal_density_meas     ?
_exptl_crystal_density_method     'not measured'
_exptl_crystal_F_000     400
_exptl_absorpt_coefficient_mu     0.335
_exptl_absorpt_correction_type     psi-scan
_exptl_absorpt_process_details     '(North <i>et al.</i>,  1968)'
_exptl_absorpt_correction_T_min     0.9673
_exptl_absorpt_correction_T_max     0.9835
_exptl_special_details
;
;
_diffrn_ambient_temperature     298(2)
_diffrn_radiation_type     MoK\a
_diffrn_radiation_wavelength     0.71073
_diffrn_radiation_source     'fine-focus sealed tube'
_diffrn_radiation_monochromator     graphite
_diffrn_measurement_device_type     'Enraf--Nonius CAD-4'
_diffrn_measurement_method     \w/2\q
_diffrn_detector_area_resol_mean     ?
_diffrn_reflns_number     3421
_diffrn_reflns_av_R_equivalents     0.0227
_diffrn_reflns_av_sigmaI/netI     0.0440
_diffrn_reflns_theta_min     1.28
_diffrn_reflns_theta_max     25.17
_diffrn_reflns_theta_full     25.17
_diffrn_measured_fraction_theta_max     1.000
_diffrn_measured_fraction_theta_full     1.000
_diffrn_reflns_limit_h_min     -7
_diffrn_reflns_limit_h_max     7
_diffrn_reflns_limit_k_min     -10
_diffrn_reflns_limit_k_max     10
_diffrn_reflns_limit_l_min     0
_diffrn_reflns_limit_l_max     19
_diffrn_standards_number     3
_diffrn_standards_interval_count     200
_diffrn_standards_interval_time     240
_diffrn_standards_decay_%     0
_refine_special_details
;
Refinement of <i>F</i>^2^ against ALL reflections. The weighted <i>R</i>-factor
<i>wR</i> and goodness of fit <i>S</i> are based on <i>F</i>^2^, conventional
<i>R</i>-factors <i>R</i> are based on <i>F</i>, with <i>F</i> set to zero for
negative <i>F</i>^2^. The threshold expression of <i>F</i>^2^ >
\s(<i>F</i>^2^) is used only for calculating <i>R</i>-factors(gt) <i>etc</i>.
and is not relevant to the choice of reflections for refinement.
<i>R</i>-factors based on <i>F</i>^2^ are statistically about twice as large
as those based on <i>F</i>, and <i>R</i>- factors based on ALL data will be
even larger.
;
_reflns_number_total     3120
_reflns_number_gt     2054
_reflns_threshold_expression     I>2\s(I)
_refine_ls_structure_factor_coef     Fsqd
_refine_ls_matrix_type     full
_refine_ls_R_factor_all     0.1089
_refine_ls_R_factor_gt     0.0703
_refine_ls_wR_factor_gt     0.1527
_refine_ls_wR_factor_ref     0.1859
_refine_ls_goodness_of_fit_ref     1.004
_refine_ls_restrained_S_all     1.036
_refine_ls_number_reflns     3120
_refine_ls_number_parameters     229
_refine_ls_number_restraints     48
_refine_ls_hydrogen_treatment     constr
_refine_ls_weighting_scheme     calc
_refine_ls_weighting_details
              'calc w=1/[\s^2^(Fo^2^)+(0.05P)^2^+2.5P] where P=(Fo^2^+2Fc^2^)/3'
_atom_sites_solution_hydrogens     geom
_atom_sites_solution_primary     direct
_atom_sites_solution_secondary     difmap
_refine_ls_shift/su_max     0.000
_refine_ls_shift/su_mean     0.000
_refine_diff_density_max     0.414
_refine_diff_density_min     -0.517
_refine_ls_extinction_method     none
_refine_ls_extinction_coef     ?
loop_
    _atom_type_symbol
    _atom_type_description
    _atom_type_scat_dispersion_real
    _atom_type_scat_dispersion_imag
    _atom_type_scat_source
    'C' 'C' 0.0033 0.0016
                         'International Tables Vol C Tables 4.2.6.8 and 6.1.1.4'
    'H' 'H' 0.0000 0.0000
                         'International Tables Vol C Tables 4.2.6.8 and 6.1.1.4'
    'N' 'N' 0.0061 0.0033
                         'International Tables Vol C Tables 4.2.6.8 and 6.1.1.4'
    'O' 'O' 0.0106 0.0060
                         'International Tables Vol C Tables 4.2.6.8 and 6.1.1.4'
    'F' 'F' 0.0171 0.0103
                         'International Tables Vol C Tables 4.2.6.8 and 6.1.1.4'
    'S' 'S' 0.1246 0.1234
                         'International Tables Vol C Tables 4.2.6.8 and 6.1.1.4'
_computing_data_collection     'CAD-4 Software (Enraf--Nonius, 1989)'
_computing_cell_refinement     'CAD-4 Software (Enraf--Nonius, 1989)'
_computing_data_reduction     'XCAD4 (Harms & Wocadlo, 1995)'
_computing_structure_solution     'SHELXS97 (Sheldrick, 2008)'
_computing_structure_refinement     'SHELXL97 (Sheldrick, 2008)'
_computing_molecular_graphics     'SHELXTL (Sheldrick, 2008)'
_computing_publication_material     'SHELXTL (Sheldrick, 2008)'
loop_
    _atom_site_type_symbol
    _atom_site_label
    _atom_site_fract_x
    _atom_site_fract_y
    _atom_site_fract_z
    _atom_site_U_iso_or_equiv
    _atom_site_adp_type
    _atom_site_calc_flag
    _atom_site_refinement_flags
    _atom_site_occupancy
    _atom_site_disorder_assembly
    _atom_site_disorder_group
    S S1 0.1232(3) 1.32787(19) 0.18123(10) 0.0698(5) Uani d . 1 . .
    S S2 0.7085(2) 0.94841(16) 0.40097(8) 0.0525(4) Uani d . 1 . .
    F F 1.1681(6) 0.3585(4) 0.7202(2) 0.0868(11) Uani d . 1 . .
    O O1 0.3391(7) 0.6926(6) 0.0237(3) 0.0873(14) Uani d . 1 . .
    O O2 0.6785(6) 1.2181(5) 0.2766(2) 0.0669(11) Uani d . 1 . .
    N N1 0.4009(7) 1.1081(5) 0.2832(3) 0.0524(10) Uani d . 1 . .
    N N2 0.3572(7) 0.8821(6) 0.3839(3) 0.0624(12) Uani d . 1 . .
    N N3 0.4550(7) 0.7685(6) 0.4514(3) 0.0615(12) Uani d . 1 . .
    C C1 0.1565(11) 0.6619(9) -0.0019(4) 0.084(2) Uani d . 1 . .
    H H1A 0.2071 0.5921 -0.0410 0.126 Uiso calc R 1 . .
    H H1B 0.0557 0.7626 -0.0281 0.126 Uiso calc R 1 . .
    H H1C 0.0839 0.6105 0.0462 0.126 Uiso calc R 1 . .
    C C2 0.2971(9) 0.7920(7) 0.0792(4) 0.0628(14) Uani d U 1 . .
    C C3 0.0998(10) 0.8504(8) 0.1184(4) 0.0731(16) Uani d U 1 . .
    H H3B -0.0205 0.8231 0.1084 0.088 Uiso calc R 1 . .
    C C4 0.0759(9) 0.9502(8) 0.1733(4) 0.0687(16) Uani d U 1 . .
    H H4A -0.0604 0.9869 0.2006 0.082 Uiso calc R 1 . .
    C C5 0.2469(8) 0.9971(7) 0.1889(3) 0.0550(12) Uani d U 1 . .
    C C6 0.4424(11) 0.9355(10) 0.1499(5) 0.107(3) Uani d U 1 . .
    H H6A 0.5630 0.9621 0.1602 0.128 Uiso calc R 1 . .
    C C7 0.4704(12) 0.8350(10) 0.0956(5) 0.109 Uani d U 1 . .
    H H7A 0.6079 0.7959 0.0697 0.131 Uiso calc R 1 . .
    C C8 0.2051(8) 1.1190(6) 0.2422(3) 0.0544(13) Uani d . 1 . .
    H H8A 0.0890 1.1042 0.2852 0.065 Uiso calc R 1 . .
    C C9 0.3907(10) 1.3489(8) 0.1783(4) 0.0770(18) Uani d . 1 . .
    H H9A 0.4707 1.3304 0.1258 0.092 Uiso calc R 1 . .
    H H9B 0.3797 1.4573 0.1835 0.092 Uiso calc R 1 . .
    C C10 0.5063(9) 1.2245(7) 0.2508(3) 0.0567(13) Uani d . 1 . .
    C C11 0.4717(8) 0.9827(6) 0.3532(3) 0.0505(12) Uani d . 1 . .
    C C12 0.6418(8) 0.7842(6) 0.4677(3) 0.0470(11) Uani d . 1 . .
    C C13 0.7762(8) 0.6774(6) 0.5357(3) 0.0480(11) Uani d . 1 . .
    C C14 0.9628(9) 0.7058(7) 0.5547(3) 0.0608(14) Uani d . 1 . .
    H H14A 1.0009 0.7966 0.5243 0.073 Uiso calc R 1 . .
    C C15 1.0908(10) 0.6009(7) 0.6181(4) 0.0668(15) Uani d . 1 . .
    H H15A 1.2114 0.6223 0.6324 0.080 Uiso calc R 1 . .
    C C16 1.0368(9) 0.4640(7) 0.6596(3) 0.0613(15) Uani d . 1 . .
    C C17 0.8542(10) 0.4310(7) 0.6425(3) 0.0647(15) Uani d . 1 . .
    H H17A 0.8189 0.3390 0.6728 0.078 Uiso calc R 1 . .
    C C18 0.7262(9) 0.5372(6) 0.5799(3) 0.0584(14) Uani d . 1 . .
    H H18A 0.6044 0.5156 0.5668 0.070 Uiso calc R 1 . .
loop_
    _atom_site_aniso_label
    _atom_site_aniso_U_11
    _atom_site_aniso_U_22
    _atom_site_aniso_U_33
    _atom_site_aniso_U_12
    _atom_site_aniso_U_13
    _atom_site_aniso_U_23
    S1 0.0724(10) 0.0617(9) 0.0743(10) -0.0157(8) -0.0163(8) -0.0123(8)
    S2 0.0476(7) 0.0587(8) 0.0565(8) -0.0219(6) -0.0011(6) -0.0152(6)
    F 0.092(3) 0.081(2) 0.075(2) -0.008(2) -0.022(2) -0.0116(19)
    O1 0.085(3) 0.102(3) 0.098(3) -0.038(3) 0.013(3) -0.059(3)
    O2 0.054(2) 0.069(3) 0.081(3) -0.0299(19) -0.005(2) -0.008(2)
    N1 0.052(2) 0.056(3) 0.056(3) -0.023(2) 0.000(2) -0.017(2)
    N2 0.057(3) 0.064(3) 0.069(3) -0.029(2) -0.007(2) -0.003(2)
    N3 0.058(3) 0.068(3) 0.063(3) -0.028(2) -0.007(2) -0.008(2)
    C1 0.100(5) 0.094(5) 0.075(4) -0.038(4) -0.012(4) -0.032(4)
    C2 0.064(3) 0.061(3) 0.067(3) -0.015(3) -0.002(3) -0.027(3)
    C3 0.064(3) 0.089(4) 0.077(4) -0.026(3) 0.003(3) -0.038(3)
    C4 0.051(3) 0.090(4) 0.072(4) -0.024(3) 0.011(3) -0.035(3)
    C5 0.050(3) 0.062(3) 0.054(3) -0.016(2) -0.004(2) -0.014(2)
    C6 0.062(4) 0.139(6) 0.152(6) -0.034(4) 0.011(4) -0.096(5)
    C7 0.070 0.148 0.146 -0.040 0.021 -0.105
    C8 0.046(3) 0.059(3) 0.061(3) -0.018(2) -0.003(2) -0.016(3)
    C9 0.083(4) 0.081(4) 0.065(4) -0.037(4) 0.005(3) -0.001(3)
    C10 0.055(3) 0.061(3) 0.058(3) -0.024(3) 0.008(3) -0.017(3)
    C11 0.049(3) 0.057(3) 0.051(3) -0.021(2) 0.004(2) -0.018(2)
    C12 0.046(3) 0.047(3) 0.047(3) -0.013(2) 0.005(2) -0.014(2)
    C13 0.042(3) 0.050(3) 0.048(3) -0.007(2) 0.006(2) -0.016(2)
    C14 0.060(3) 0.072(4) 0.057(3) -0.028(3) 0.001(3) -0.016(3)
    C15 0.065(4) 0.075(4) 0.061(4) -0.014(3) -0.015(3) -0.019(3)
    C16 0.065(4) 0.059(3) 0.045(3) 0.003(3) -0.012(3) -0.008(3)
    C17 0.074(4) 0.058(3) 0.058(3) -0.018(3) -0.004(3) -0.005(3)
    C18 0.060(3) 0.059(3) 0.063(3) -0.027(3) 0.000(3) -0.017(3)
_geom_special_details
;
All e.s.d.'s (except the e.s.d. in the dihedral angle between two l.s. planes)
are estimated using the full covariance matrix. The cell e.s.d.'s are taken
into account individually in the estimation of e.s.d.'s in distances, angles
and torsion angles; correlations between e.s.d.'s in cell parameters are only
used when they are defined by crystal symmetry. An approximate (isotropic)
treatment of cell e.s.d.'s is used for estimating e.s.d.'s involving l.s.
planes.
;
loop_
    _geom_bond_atom_site_label_1
    _geom_bond_atom_site_label_2
    _geom_bond_site_symmetry_2
    _geom_bond_distance
    _geom_bond_publ_flag
    S1 C9 . 1.790(6) ?
    S1 C8 . 1.828(5) ?
    S2 C11 . 1.716(5) ?
    S2 C12 . 1.741(5) ?
    F C16 . 1.359(6) ?
    O1 C2 . 1.368(6) ?
    O1 C1 . 1.428(7) ?
    O2 C10 . 1.221(6) ?
    N1 C10 . 1.384(6) ?
    N1 C11 . 1.402(6) ?
    N1 C8 . 1.475(6) ?
    N2 C11 . 1.309(6) ?
    N2 N3 . 1.371(6) ?
    N3 C12 . 1.326(6) ?
    C1 H1A . 0.9600 ?
    C1 H1B . 0.9600 ?
    C1 H1C . 0.9600 ?
    C2 C3 . 1.354(8) ?
    C2 C7 . 1.371(8) ?
    C3 C4 . 1.380(8) ?
    C3 H3B . 0.9300 ?
    C4 C5 . 1.373(7) ?
    C4 H4A . 0.9300 ?
    C5 C6 . 1.349(8) ?
    C5 C8 . 1.497(7) ?
    C6 C7 . 1.373(9) ?
    C6 H6A . 0.9300 ?
    C7 H7A . 0.9300 ?
    C8 H8A . 0.9800 ?
    C9 C10 . 1.504(8) ?
    C9 H9A . 0.9700 ?
    C9 H9B . 0.9700 ?
    C12 C13 . 1.454(7) ?
    C13 C14 . 1.396(7) ?
    C13 C18 . 1.396(7) ?
    C14 C15 . 1.377(8) ?
    C14 H14A . 0.9300 ?
    C15 C16 . 1.373(8) ?
    C15 H15A . 0.9300 ?
    C16 C17 . 1.381(8) ?
    C17 C18 . 1.372(7) ?
    C17 H17A . 0.9300 ?
    C18 H18A . 0.9300 ?
loop_
    _geom_angle_atom_site_label_1
    _geom_angle_atom_site_label_2
    _geom_angle_atom_site_label_3
    _geom_angle_site_symmetry_1
    _geom_angle_site_symmetry_3
    _geom_angle
    _geom_angle_publ_flag
    C9 S1 C8 . . 93.5(3) ?
    C11 S2 C12 . . 85.8(2) ?
    C2 O1 C1 . . 117.6(5) ?
    C10 N1 C11 . . 122.7(4) ?
    C10 N1 C8 . . 118.0(4) ?
    C11 N1 C8 . . 119.3(4) ?
    C11 N2 N3 . . 110.4(4) ?
    C12 N3 N2 . . 113.4(4) ?
    O1 C1 H1A . . 109.5 ?
    O1 C1 H1B . . 109.5 ?
    H1A C1 H1B . . 109.5 ?
    O1 C1 H1C . . 109.5 ?
    H1A C1 H1C . . 109.5 ?
    H1B C1 H1C . . 109.5 ?
    C3 C2 O1 . . 125.2(5) ?
    C3 C2 C7 . . 118.1(6) ?
    O1 C2 C7 . . 116.7(5) ?
    C2 C3 C4 . . 120.4(6) ?
    C2 C3 H3B . . 119.8 ?
    C4 C3 H3B . . 119.8 ?
    C5 C4 C3 . . 122.1(5) ?
    C5 C4 H4A . . 118.9 ?
    C3 C4 H4A . . 118.9 ?
    C6 C5 C4 . . 116.3(5) ?
    C6 C5 C8 . . 124.1(5) ?
    C4 C5 C8 . . 119.5(5) ?
    C5 C6 C7 . . 122.5(6) ?
    C5 C6 H6A . . 118.7 ?
    C7 C6 H6A . . 118.7 ?
    C2 C7 C6 . . 120.5(6) ?
    C2 C7 H7A . . 119.7 ?
    C6 C7 H7A . . 119.7 ?
    N1 C8 C5 . . 113.5(4) ?
    N1 C8 S1 . . 103.5(3) ?
    C5 C8 S1 . . 112.5(4) ?
    N1 C8 H8A . . 109.0 ?
    C5 C8 H8A . . 109.0 ?
    S1 C8 H8A . . 109.0 ?
    C10 C9 S1 . . 106.9(4) ?
    C10 C9 H9A . . 110.3 ?
    S1 C9 H9A . . 110.3 ?
    C10 C9 H9B . . 110.3 ?
    S1 C9 H9B . . 110.3 ?
    H9A C9 H9B . . 108.6 ?
    O2 C10 N1 . . 122.5(5) ?
    O2 C10 C9 . . 125.7(5) ?
    N1 C10 C9 . . 111.7(5) ?
    N2 C11 N1 . . 119.7(4) ?
    N2 C11 S2 . . 116.8(4) ?
    N1 C11 S2 . . 123.4(4) ?
    N3 C12 C13 . . 123.5(5) ?
    N3 C12 S2 . . 113.5(4) ?
    C13 C12 S2 . . 123.0(4) ?
    C14 C13 C18 . . 118.8(5) ?
    C14 C13 C12 . . 121.6(5) ?
    C18 C13 C12 . . 119.5(5) ?
    C15 C14 C13 . . 120.7(5) ?
    C15 C14 H14A . . 119.7 ?
    C13 C14 H14A . . 119.7 ?
    C16 C15 C14 . . 118.6(5) ?
    C16 C15 H15A . . 120.7 ?
    C14 C15 H15A . . 120.7 ?
    F C16 C15 . . 118.2(5) ?
    F C16 C17 . . 119.3(6) ?
    C15 C16 C17 . . 122.5(5) ?
    C18 C17 C16 . . 118.5(5) ?
    C18 C17 H17A . . 120.8 ?
    C16 C17 H17A . . 120.8 ?
    C17 C18 C13 . . 120.9(5) ?
    C17 C18 H18A . . 119.6 ?
    C13 C18 H18A . . 119.6 ?
loop_
    _geom_torsion_atom_site_label_1
    _geom_torsion_atom_site_label_2
    _geom_torsion_atom_site_label_3
    _geom_torsion_atom_site_label_4
    _geom_torsion_site_symmetry_1
    _geom_torsion_site_symmetry_2
    _geom_torsion_site_symmetry_3
    _geom_torsion_site_symmetry_4
    _geom_torsion
    _geom_torsion_publ_flag
    C11 N2 N3 C12 . . . . -1.9(6) ?
    C1 O1 C2 C3 . . . . 7.2(9) ?
    C1 O1 C2 C7 . . . . -172.7(7) ?
    O1 C2 C3 C4 . . . . -180.0(6) ?
    C7 C2 C3 C4 . . . . 0.0(10) ?
    C2 C3 C4 C5 . . . . 1.5(10) ?
    C3 C4 C5 C6 . . . . -2.3(10) ?
    C3 C4 C5 C8 . . . . 173.7(6) ?
    C4 C5 C6 C7 . . . . 1.8(12) ?
    C8 C5 C6 C7 . . . . -174.0(7) ?
    C3 C2 C7 C6 . . . . -0.5(12) ?
    O1 C2 C7 C6 . . . . 179.5(8) ?
    C5 C6 C7 C2 . . . . -0.4(14) ?
    C10 N1 C8 C5 . . . . 104.3(5) ?
    C11 N1 C8 C5 . . . . -76.2(6) ?
    C10 N1 C8 S1 . . . . -17.9(5) ?
    C11 N1 C8 S1 . . . . 161.6(4) ?
    C6 C5 C8 N1 . . . . -28.9(9) ?
    C4 C5 C8 N1 . . . . 155.4(5) ?
    C6 C5 C8 S1 . . . . 88.3(7) ?
    C4 C5 C8 S1 . . . . -87.4(6) ?
    C9 S1 C8 N1 . . . . 22.4(4) ?
    C9 S1 C8 C5 . . . . -100.6(4) ?
    C8 S1 C9 C10 . . . . -22.2(5) ?
    C11 N1 C10 O2 . . . . 6.3(8) ?
    C8 N1 C10 O2 . . . . -174.3(5) ?
    C11 N1 C10 C9 . . . . -177.4(5) ?
    C8 N1 C10 C9 . . . . 2.1(7) ?
    S1 C9 C10 O2 . . . . -168.3(5) ?
    S1 C9 C10 N1 . . . . 15.5(6) ?
    N3 N2 C11 N1 . . . . 179.5(4) ?
    N3 N2 C11 S2 . . . . 1.2(6) ?
    C10 N1 C11 N2 . . . . 175.9(5) ?
    C8 N1 C11 N2 . . . . -3.5(7) ?
    C10 N1 C11 S2 . . . . -5.9(7) ?
    C8 N1 C11 S2 . . . . 174.7(4) ?
    C12 S2 C11 N2 . . . . -0.2(4) ?
    C12 S2 C11 N1 . . . . -178.4(4) ?
    N2 N3 C12 C13 . . . . -179.5(4) ?
    N2 N3 C12 S2 . . . . 1.8(6) ?
    C11 S2 C12 N3 . . . . -0.9(4) ?
    C11 S2 C12 C13 . . . . -179.7(4) ?
    N3 C12 C13 C14 . . . . -174.9(5) ?
    S2 C12 C13 C14 . . . . 3.7(7) ?
    N3 C12 C13 C18 . . . . 9.1(7) ?
    S2 C12 C13 C18 . . . . -172.3(4) ?
    C18 C13 C14 C15 . . . . -2.4(8) ?
    C12 C13 C14 C15 . . . . -178.4(5) ?
    C13 C14 C15 C16 . . . . 2.8(8) ?
    C14 C15 C16 F . . . . 177.9(5) ?
    C14 C15 C16 C17 . . . . -2.6(9) ?
    F C16 C17 C18 . . . . -178.7(5) ?
    C15 C16 C17 C18 . . . . 1.9(9) ?
    C16 C17 C18 C13 . . . . -1.4(8) ?
    C14 C13 C18 C17 . . . . 1.6(8) ?
    C12 C13 C18 C17 . . . . 177.7(5) ?
loop_
    _geom_hbond_atom_site_label_D
    _geom_hbond_atom_site_label_H
    _geom_hbond_atom_site_label_A
    _geom_hbond_site_symmetry_A
    _geom_hbond_distance_DH
    _geom_hbond_distance_HA
    _geom_hbond_distance_DA
    _geom_hbond_angle_DHA
    _geom_hbond_publ_flag
    C6 H6A N1 . 0.93 2.60 2.917(9) 101 yes
    C8 H8A O2 1_455 0.98 2.52 3.233(7) 129 yes
    C14 H14A S2 . 0.93 2.74 3.146(6) 107 yes
    C18 H18A N3 . 0.93 2.57 2.881(7) 100 yes
