# Supplementary material for: 3-[5-(4-Fluoro­phen­yl)-1,3,4-thia­diazol-2-yl]-2-(4-methoxy­phen­yl)-1,3-thia­zolidin-4-one
Source: Acta Crystallogr Sect E Struct Rep Online. 2008 Jun 28;64(Pt 7):o1359. doi: 10.1107/S1600536808019089 (PMC2961680; doi:10.1107/S1600536808019089)
Supplement: Supplementary file 2 [file e-64-o1359-Isup2.hkl]

# 
# h,k,l, Fc-squared, Fo-squared, sigma(Fo-squared) and status flag 
# 
data_I
_shelx_title ' W in P-1' 
_shelx_refln_list_code          4 
_shelx_F_calc_maximum      160.34 
_exptl_crystal_F_000       400.00 
_reflns_d_resolution_high  0.8356 
 
loop_ 
 _symmetry_equiv_pos_as_xyz 
 'x, y, z' 
 '-x, -y, -z' 
 
_cell_length_a     6.4550 
_cell_length_b     8.9200 
_cell_length_c    16.4830 
_cell_angle_alpha  75.780 
_cell_angle_beta   82.440 
_cell_angle_gamma  71.110 
 
_shelx_F_squared_multiplier     1.000 
 
loop_ 
 _refln_index_h 
 _refln_index_k 
 _refln_index_l 
 _refln_F_squared_calc 
 _refln_F_squared_meas 
 _refln_F_squared_sigma 
 _refln_observed_status 
   1   0   0      232.06      276.02      4.66 o 
   2   0   0      168.37      140.96      4.46 o 
   3   0   0        0.09        2.42      1.51 o 
   4   0   0       39.01       38.64      3.67 o 
   5   0   0      235.25      189.92      8.27 o 
   6   0   0        0.33        0.96      2.42 o 
   7   0   0        1.87        3.54      2.49 o 
  -7   1   0        5.69        3.26      4.94 o 
  -6   1   0        4.48       15.29      4.27 o 
  -5   1   0       60.20       65.39      7.11 o 
  -4   1   0       33.49       39.76      4.63 o 
  -3   1   0      128.12      140.97      6.41 o 
  -2   1   0      570.39      556.53     10.32 o 
  -1   1   0     2726.34     2686.96     17.45 o 
   0   1   0      854.18      895.49      5.33 o 
   1   1   0     5226.41     5535.28     90.23 o 
   2   1   0      743.55      889.23     11.33 o 
   3   1   0      385.80      368.90      8.78 o 
   4   1   0      440.70      374.44     10.03 o 
   5   1   0       40.47       40.10      3.91 o 
   6   1   0       56.23       45.17      5.11 o 
   7   1   0       22.85       21.93      3.72 o 
  -6   2   0       12.15       15.51      6.00 o 
  -5   2   0        3.90        4.30      4.30 o 
  -4   2   0      157.01      188.09      9.82 o 
  -3   2   0       81.50       83.49      6.02 o 
  -2   2   0      429.78      295.88      1.88 o 
  -1   2   0        4.61        6.97      1.64 o 
   0   2   0      395.45      408.32      6.68 o 
   1   2   0      629.25      497.79      1.63 o 
   2   2   0        0.54        1.05      1.23 o 
   3   2   0      621.30      649.51     11.73 o 
   4   2   0      130.38      123.29      6.15 o 
   5   2   0        1.26        2.73      2.84 o 
   6   2   0       89.50       96.75      7.67 o 
   7   2   0       18.97       24.19      3.96 o 
  -6   3   0       23.78       36.31      5.29 o 
  -5   3   0        0.34        1.49      3.99 o 
  -4   3   0        0.12        6.54      3.30 o 
  -3   3   0      650.22      654.31     16.74 o 
  -2   3   0      963.69      972.23     17.34 o 
  -1   3   0     1798.14     1757.10     19.98 o 
   0   3   0     1375.44     1368.04     11.13 o 
   1   3   0        0.07        1.26      1.51 o 
   2   3   0      231.04      267.34      7.38 o 
   3   3   0       31.99       41.25      3.58 o 
   4   3   0       99.13      110.40      5.98 o 
   5   3   0       67.31       76.41      5.63 o 
   6   3   0       23.45       27.57      4.77 o 
   7   3   0        0.31        6.17      2.37 o 
  -5   4   0       23.96       27.20      5.65 o 
  -4   4   0      172.89      114.03      2.58 o 
  -3   4   0       58.36       69.87      6.32 o 
  -2   4   0      173.87      172.91      8.79 o 
  -1   4   0      155.63      140.58      6.75 o 
   0   4   0       13.89       11.48      2.25 o 
   1   4   0     2939.48     2882.81     25.49 o 
   2   4   0       74.55       71.06      4.56 o 
   3   4   0      298.71      305.30      9.22 o 
   4   4   0      306.66      319.95     10.44 o 
   5   4   0      126.72      128.04      7.39 o 
   6   4   0      178.02      212.00     10.17 o 
   7   4   0        2.65        4.70      3.47 o 
  -5   5   0        2.44        5.19      3.75 o 
  -4   5   0      130.53      159.04     10.70 o 
  -3   5   0       62.12       48.80      2.91 o 
  -2   5   0      105.33      111.94      7.56 o 
  -1   5   0      106.08      124.42      7.66 o 
   0   5   0       10.85       15.74      2.31 o 
   1   5   0       68.67       63.82      5.33 o 
   2   5   0      327.31      314.63      9.87 o 
   3   5   0      170.20      156.94      7.40 o 
   4   5   0       73.25       70.93      5.37 o 
   5   5   0      109.01      104.98      7.54 o 
   6   5   0       30.64       28.41      4.31 o 
   7   5   0        1.18        5.57      3.45 o 
  -4   6   0        0.34        1.04      3.52 o 
  -3   6   0       72.63       86.93      7.99 o 
  -2   6   0       41.08       48.52      5.97 o 
  -1   6   0       90.65       84.45      7.57 o 
   0   6   0       79.48       68.05      4.58 o 
   1   6   0       84.38       91.20      6.35 o 
   2   6   0       26.73       17.67      2.81 o 
   3   6   0        9.87       13.41      2.89 o 
   4   6   0       82.20       80.26      6.15 o 
   5   6   0      106.48      113.33      7.64 o 
   6   6   0        1.20        2.85      2.26 o 
   7   6   0        0.18        3.19      2.81 o 
  -3   7   0        4.88        6.73      3.63 o 
  -2   7   0       34.28       30.96      5.54 o 
  -1   7   0      175.04      174.94     11.02 o 
   0   7   0       98.37      101.10      5.96 o 
   1   7   0       23.91       31.16      4.79 o 
   2   7   0        3.09        4.66      3.42 o 
   3   7   0        4.37        1.17      3.68 o 
   4   7   0       54.92       46.76      3.55 o 
   5   7   0       26.24       24.64      4.66 o 
   6   7   0       13.75       12.66      3.77 o 
  -2   8   0        1.56        3.65      4.17 o 
  -1   8   0       48.16       41.17      7.06 o 
   0   8   0       34.15       32.41      4.37 o 
   1   8   0        2.00        7.12      4.29 o 
   2   8   0      128.33      150.60      9.81 o 
   3   8   0       13.29        6.80      4.02 o 
   4   8   0       15.87       16.00      3.91 o 
   5   8   0       38.32       38.43      5.15 o 
   6   8   0        4.80        4.45      3.56 o 
  -1   9   0        0.34        0.00      4.48 o 
   0   9   0       72.76       70.93      6.06 o 
   1   9   0       14.64       27.92      4.88 o 
   2   9   0        2.29        5.80      3.57 o 
   3   9   0        2.56        9.59      3.43 o 
   4   9   0       43.34       35.07      5.09 o 
   5   9   0       16.49        0.41      2.70 o 
   1  10   0        1.86        2.11      4.02 o 
   2  10   0        1.00        2.96      3.81 o 
   3  10   0        0.33        4.17      2.89 o 
   4  10   0        0.30        0.43      3.49 o 
  -3 -10   1       11.32        4.68      5.35 o 
  -2 -10   1       34.98       49.96      6.59 o 
  -1 -10   1        3.35        2.14      4.83 o 
  -5  -9   1        4.32        2.48      4.26 o 
  -4  -9   1        2.02        2.06      3.68 o 
  -3  -9   1        0.93        1.04      3.95 o 
  -2  -9   1        0.38        2.09      3.90 o 
  -1  -9   1       62.87       67.93      7.73 o 
   0  -9   1        3.21        0.26      2.68 o 
   1  -9   1       21.45       31.38      5.45 o 
  -6  -8   1        5.15       11.00      3.50 o 
  -5  -8   1       37.56       50.26      6.82 o 
  -4  -8   1       62.80       68.12      7.32 o 
  -3  -8   1        1.10        0.47      3.62 o 
  -2  -8   1      147.74      139.40     10.31 o 
  -1  -8   1       32.57       32.45      5.65 o 
   0  -8   1       35.27       35.21      5.27 o 
   1  -8   1        5.69        7.98      3.81 o 
   2  -8   1        3.27        4.10      4.10 o 
  -6  -7   1       10.17        8.54      4.63 o 
  -5  -7   1        0.17        0.93      3.78 o 
  -4  -7   1       14.69       14.08      4.50 o 
  -3  -7   1       90.01       92.93      7.75 o 
  -2  -7   1      122.69       92.06      7.56 o 
  -1  -7   1      316.91      308.30     12.51 o 
   0  -7   1        1.77        1.09      2.49 o 
   1  -7   1      179.33      152.77     10.25 o 
   2  -7   1        0.10        3.81      3.81 o 
   3  -7   1       16.86       20.22      4.10 o 
  -7  -6   1        5.51        6.53      4.33 o 
  -6  -6   1        8.59       13.20      4.13 o 
  -5  -6   1       86.89       69.47      7.26 o 
  -4  -6   1        0.07        1.63      3.69 o 
  -3  -6   1        3.65        8.02      2.90 o 
  -2  -6   1       25.38       11.33      3.94 o 
  -1  -6   1      221.10      238.14     10.34 o 
   0  -6   1       10.19        9.01      2.37 o 
   1  -6   1      136.22      135.07      9.04 o 
   2  -6   1       29.26       17.82      4.57 o 
   3  -6   1       11.76        9.80      3.74 o 
   4  -6   1       53.59       47.87      2.61 o 
  -7  -5   1       11.47        9.15      3.62 o 
  -6  -5   1       13.41       15.29      4.16 o 
  -5  -5   1      144.60      164.88      9.25 o 
  -4  -5   1      517.81      540.22     14.89 o 
  -3  -5   1      100.38      110.22      6.85 o 
  -2  -5   1      180.16      205.52      8.79 o 
  -1  -5   1       31.08       32.76      3.83 o 
   0  -5   1      342.90      313.39      7.65 o 
   1  -5   1        0.03        0.66      2.77 o 
   2  -5   1        8.02        1.08      2.94 o 
   3  -5   1       91.27      104.69      7.79 o 
   4  -5   1        1.50        2.06      3.37 o 
   5  -5   1        0.11        1.67      2.98 o 
  -7  -4   1        0.40        0.80      3.03 o 
  -6  -4   1       38.48       41.42      5.71 o 
  -5  -4   1      444.92      461.04     14.04 o 
  -4  -4   1      202.46      198.29      8.79 o 
  -3  -4   1      530.96      561.23     13.04 o 
  -2  -4   1      114.79      136.01      6.45 o 
  -1  -4   1      636.34      635.06     12.92 o 
   0  -4   1      167.40      175.65      6.95 o 
   1  -4   1      197.72      183.75      7.69 o 
   2  -4   1        9.51       18.47      3.07 o 
   3  -4   1       21.02        1.75      2.74 o 
   4  -4   1       46.72       72.55      6.97 o 
   5  -4   1        0.31        2.47      2.86 o 
  -7  -3   1        6.19        5.92      4.03 o 
  -6  -3   1      164.54      165.81      8.97 o 
  -5  -3   1      595.18      621.60     15.57 o 
  -4  -3   1      303.69      315.22      9.79 o 
  -3  -3   1       40.04       33.16      3.45 o 
  -2  -3   1        3.42        6.35      2.07 o 
  -1  -3   1        2.71        3.85      1.97 o 
   0  -3   1      277.17      231.86      4.99 o 
   1  -3   1       56.74       56.52      4.04 o 
   2  -3   1        1.66        2.76      2.11 o 
   3  -3   1       18.24       10.09      2.84 o 
   4  -3   1      172.44      139.79      8.02 o 
   5  -3   1        4.33       11.11      3.85 o 
   6  -3   1        7.05        6.76      3.21 o 
  -7  -2   1       58.00       59.42      6.68 o 
  -6  -2   1       12.06       21.07      4.05 o 
  -5  -2   1      744.94      779.59     17.26 o 
  -4  -2   1       22.75       23.55      3.07 o 
  -3  -2   1       71.73       50.62      3.84 o 
  -2  -2   1       12.05        2.82      0.87 o 
  -1  -2   1      124.91      123.42      4.41 o 
   0  -2   1     3028.67     2979.10    109.41 o 
   1  -2   1       95.49      110.33      4.43 o 
   2  -2   1      145.98      120.31      1.74 o 
   3  -2   1      194.54      207.33      8.23 o 
   4  -2   1       16.94       16.23      3.77 o 
   5  -2   1      287.27      264.39     11.70 o 
   6  -2   1       24.69       24.82      4.48 o 
  -7  -1   1        5.28        3.17      3.64 o 
  -6  -1   1       21.79       22.66      4.97 o 
  -5  -1   1      158.72      167.91      9.41 o 
  -4  -1   1        5.25        4.40      2.91 o 
  -3  -1   1       84.85       78.62      4.44 o 
  -2  -1   1      276.37      251.50      6.15 o 
  -1  -1   1     5597.37     5541.87     95.55 o 
   0  -1   1      590.80      675.62      5.25 o 
   1  -1   1      173.47      187.66      4.91 o 
   2  -1   1      234.45      215.64      6.35 o 
   3  -1   1      193.21      187.39      6.98 o 
   4  -1   1        1.52        2.07      2.29 o 
   5  -1   1       19.07       17.36      4.11 o 
   6  -1   1      120.69      115.94      8.06 o 
   7  -1   1       15.64       22.56      4.40 o 
  -7   0   1       23.35       38.28      6.80 o 
  -6   0   1        0.04        4.35      4.35 o 
  -5   0   1       10.09       21.57      4.43 o 
  -4   0   1      719.37      906.07     19.10 o 
  -3   0   1      155.55      174.80      7.14 o 
  -2   0   1      290.87      308.46      7.51 o 
  -1   0   1     2606.54     2774.74     16.07 o 
   0   0   1     1145.85     1079.99     17.98 o 
   1   0   1     1075.06     1126.34      9.87 o 
   2   0   1       23.14       11.97      1.89 o 
   3   0   1     1910.48     1924.79     20.58 o 
   4   0   1        5.85       14.84      2.35 o 
   5   0   1        3.39        2.19      2.68 o 
   6   0   1        1.48        1.05      2.34 o 
   7   0   1       12.73       12.96      3.24 o 
  -7   1   1        3.68        9.19      4.37 o 
  -6   1   1        0.15        2.14      4.18 o 
  -5   1   1       93.73       97.45      8.14 o 
  -4   1   1       72.84       94.48      6.77 o 
  -3   1   1      164.69      181.56      7.61 o 
  -2   1   1      468.52      513.74     10.14 o 
  -1   1   1        0.88        1.91      1.48 o 
   0   1   1      411.90      410.23     20.93 o 
   1   1   1     3702.74     3818.58     72.19 o 
   2   1   1        2.23        2.75      1.29 o 
   3   1   1     1284.78     1278.90     15.66 o 
   4   1   1      901.15      788.46     14.26 o 
   5   1   1        1.55        0.58      2.08 o 
   6   1   1       75.38       64.74      5.46 o 
   7   1   1        0.60        1.30      2.48 o 
  -6   2   1       11.49        3.79      5.16 o 
  -5   2   1        0.02        1.46      3.68 o 
  -4   2   1      170.76      189.78     10.36 o 
  -3   2   1       87.50      120.13      6.71 o 
  -2   2   1       73.72       55.87      1.66 o 
  -1   2   1        2.21        1.75      1.61 o 
   0   2   1        1.60        1.25      1.11 o 
   1   2   1        0.19        1.79      1.21 o 
   2   2   1     3063.49     2927.60      1.26 o 
   3   2   1      166.18      216.91      7.07 o 
   4   2   1       39.68       54.93      4.66 o 
   5   2   1        0.00        3.24      2.35 o 
   6   2   1      280.24      351.91     12.46 o 
   7   2   1       32.13       33.05      4.57 o 
  -6   3   1       38.38       35.86      6.27 o 
  -5   3   1       56.84       65.75      6.83 o 
  -4   3   1       33.71       45.00      5.73 o 
  -3   3   1      250.28      172.12      3.19 o 
  -2   3   1       84.46       79.48      5.38 o 
  -1   3   1        2.56        1.87      1.87 o 
   0   3   1     1676.27     1695.09     47.77 o 
   1   3   1        5.01        3.30      1.52 o 
   2   3   1       85.03       87.45      4.25 o 
   3   3   1      141.95      126.55      5.70 o 
   4   3   1      328.54      387.34     10.85 o 
   5   3   1        1.11        3.05      2.95 o 
   6   3   1        2.78        7.88      2.84 o 
   7   3   1        6.55        9.42      3.59 o 
  -5   4   1        1.85        1.60      4.28 o 
  -4   4   1        4.26        7.33      4.23 o 
  -3   4   1       51.40       72.48      5.93 o 
  -2   4   1       12.84       13.93      3.73 o 
  -1   4   1      987.94      927.09     17.40 o 
   0   4   1      250.25      228.79      5.57 o 
   1   4   1      240.02      232.12      7.45 o 
   2   4   1     1326.24     1298.26     17.41 o 
   3   4   1      441.43      519.24     11.74 o 
   4   4   1      319.76      337.24     10.65 o 
   5   4   1       35.54       38.63      4.69 o 
   6   4   1        0.09        3.70      3.70 o 
   7   4   1        0.29        1.23      2.56 o 
  -5   5   1        5.29        1.63      4.03 o 
  -4   5   1        8.90        2.62      3.81 o 
  -3   5   1        1.55       14.05      3.98 o 
  -2   5   1        0.02        3.25      2.25 o 
  -1   5   1      207.00      201.59      9.33 o 
   0   5   1      183.27      171.77      5.80 o 
   1   5   1     1320.15     1326.31     20.14 o 
   2   5   1      182.13      221.49      8.38 o 
   3   5   1      101.12       72.19      2.76 o 
   4   5   1      571.03      434.67      2.59 o 
   5   5   1       24.74       30.41      4.60 o 
   6   5   1       61.74       77.97      7.07 o 
   7   5   1        5.09        4.20      3.48 o 
  -4   6   1        8.24       12.85      3.71 o 
  -3   6   1        5.36       12.80      4.37 o 
  -2   6   1        0.72        3.74      3.74 o 
  -1   6   1        4.40       12.12      3.20 o 
   0   6   1      562.75      571.51     11.62 o 
   1   6   1        1.68        0.71      2.85 o 
   2   6   1      281.90      324.11     11.04 o 
   3   6   1      120.75      114.75      6.77 o 
   4   6   1        6.69        1.11      2.88 o 
   5   6   1      104.20       74.67      3.54 o 
   6   6   1        2.77        0.85      2.83 o 
   7   6   1       43.43       72.17      6.43 o 
  -3   7   1       21.22       35.76      5.87 o 
  -2   7   1        0.02        1.04      4.07 o 
  -1   7   1       61.70       56.99      7.09 o 
   0   7   1       43.93       32.48      3.56 o 
   1   7   1       55.44       44.43      5.47 o 
   2   7   1       70.47       80.07      6.51 o 
   3   7   1       61.95       60.63      5.98 o 
   4   7   1      139.20      137.39      9.06 o 
   5   7   1        0.49        4.52      2.98 o 
   6   7   1        1.41        2.07      3.05 o 
   7   7   1        0.08        0.81      2.90 o 
  -2   8   1       84.47       81.74      8.95 o 
  -1   8   1        0.11        2.10      3.84 o 
   0   8   1       85.48       73.10      5.65 o 
   1   8   1        9.39       11.07      4.07 o 
   2   8   1        3.65        4.97      4.08 o 
   3   8   1       65.04       66.69      6.43 o 
   4   8   1       26.90        4.57      4.57 o 
   5   8   1       52.78       46.59      3.16 o 
   6   8   1       17.77        1.25      3.15 o 
  -1   9   1       67.40       57.78      8.20 o 
   0   9   1       15.59       32.42      4.70 o 
   1   9   1        9.17        6.37      4.50 o 
   2   9   1        0.05        5.94      3.21 o 
   3   9   1        0.02        0.94      3.57 o 
   4   9   1        8.99        4.92      2.65 o 
   5   9   1       29.02       30.99      5.38 o 
   1  10   1       28.60       40.79      7.00 o 
   2  10   1        8.11        9.18      3.55 o 
   3  10   1       17.58       12.42      4.42 o 
   4  10   1       14.12       14.81      3.20 o 
  -2 -10   2       21.83       20.56      5.02 o 
  -5  -9   2        0.03        6.07      3.53 o 
  -4  -9   2        2.86        1.03      4.34 o 
  -3  -9   2       22.54       17.57      5.29 o 
  -2  -9   2       28.25       37.88      6.43 o 
  -1  -9   2       15.96       20.86      4.54 o 
   0  -9   2        4.26        2.95      3.23 o 
   1  -9   2        0.26        0.99      3.49 o 
  -6  -8   2       28.78        4.39      4.39 o 
  -5  -8   2       26.74       26.22      5.46 o 
  -4  -8   2        0.28        1.02      3.63 o 
  -3  -8   2       20.10       12.13      4.45 o 
  -2  -8   2        0.68        1.55      4.22 o 
  -1  -8   2       95.52      108.42      9.89 o 
   0  -8   2       36.42       26.44      4.10 o 
   1  -8   2        7.18       12.24      4.34 o 
   2  -8   2        0.00        1.41      2.91 o 
  -6  -7   2        8.37        3.82      3.77 o 
  -5  -7   2       97.81      100.70      8.11 o 
  -4  -7   2       29.78        4.36      4.36 o 
  -3  -7   2        5.97        4.59      3.97 o 
  -2  -7   2      112.65      105.59      8.66 o 
  -1  -7   2       41.53       29.92      5.15 o 
   0  -7   2       66.41       88.20      5.37 o 
   1  -7   2      184.27      169.89     10.59 o 
   2  -7   2        3.14        2.29      4.26 o 
   3  -7   2       13.50       10.90      4.44 o 
  -7  -6   2        0.35        3.94      3.51 o 
  -6  -6   2        0.03        0.00      3.21 o 
  -5  -6   2        4.43        6.35      3.88 o 
  -4  -6   2        1.27        4.28      2.93 o 
  -3  -6   2      135.16      149.18      8.88 o 
  -2  -6   2       67.47       70.80      5.66 o 
  -1  -6   2      156.92      147.33      8.68 o 
   0  -6   2        1.45        1.07      2.35 o 
   1  -6   2       59.08       53.80      6.46 o 
   2  -6   2      189.97      197.05     10.71 o 
   3  -6   2        0.12        4.00      4.15 o 
   4  -6   2       46.22       34.87      5.76 o 
  -7  -5   2       10.01       11.04      4.58 o 
  -6  -5   2       31.89       25.91      5.60 o 
  -5  -5   2        8.65       10.72      3.85 o 
  -4  -5   2       23.18        2.68      2.68 o 
  -3  -5   2       63.33       44.75      5.27 o 
  -2  -5   2      100.43      111.16      6.96 o 
  -1  -5   2      279.97      274.34     10.42 o 
   0  -5   2       11.63        8.27      2.31 o 
   1  -5   2       71.75       59.31      5.73 o 
   2  -5   2      102.16       89.04      7.28 o 
   3  -5   2       57.88       49.88      5.74 o 
   4  -5   2        0.65        0.88      3.35 o 
   5  -5   2       13.17       14.11      4.51 o 
  -7  -4   2       27.63       27.07      5.18 o 
  -6  -4   2        2.79        5.25      2.98 o 
  -5  -4   2      608.13      627.70     16.82 o 
  -4  -4   2        1.15        0.00      2.29 o 
  -3  -4   2        1.35        1.77      2.20 o 
  -2  -4   2     1248.16     1443.13     20.46 o 
  -1  -4   2      158.58      147.77      6.82 o 
   0  -4   2     1311.29     1374.79     14.43 o 
   1  -4   2      225.24      239.75      9.05 o 
   2  -4   2       27.40       16.07      3.60 o 
   3  -4   2        0.02        1.49      2.70 o 
   4  -4   2       57.88       47.47      2.05 o 
   5  -4   2        1.03        6.97      2.53 o 
  -7  -3   2        3.30        3.58      3.84 o 
  -6  -3   2      134.15      172.09      9.50 o 
  -5  -3   2      120.12      110.42      7.05 o 
  -4  -3   2      153.42      162.74      7.33 o 
  -3  -3   2      926.42     1006.12     16.48 o 
  -2  -3   2      810.71      838.68     13.88 o 
  -1  -3   2      982.86     1013.82     14.71 o 
   0  -3   2       97.89      149.13      4.17 o 
   1  -3   2     1501.79     1557.54     19.88 o 
   2  -3   2      339.14      277.72      9.74 o 
   3  -3   2      190.49      154.45      2.30 o 
   4  -3   2       88.53       76.19      7.34 o 
   5  -3   2       30.86       29.37      5.03 o 
   6  -3   2        8.20        9.78      3.44 o 
  -7  -2   2        5.52        9.67      4.01 o 
  -6  -2   2       95.17      107.36      7.92 o 
  -5  -2   2       84.51       92.22      6.85 o 
  -4  -2   2       87.97       93.08      5.79 o 
  -3  -2   2        7.42       11.54      2.54 o 
  -2  -2   2     1773.27     1655.32     17.37 o 
  -1  -2   2     1437.28     1517.32     15.23 o 
   0  -2   2     1871.19     1696.73     28.81 o 
   1  -2   2       21.88       12.97      2.67 o 
   2  -2   2      121.40      102.01      2.20 o 
   3  -2   2      624.77      587.22      2.71 o 
   4  -2   2       31.03       25.51      4.17 o 
   5  -2   2      398.96      385.67     14.72 o 
   6  -2   2        6.65        6.84      4.27 o 
  -7  -1   2       13.33       15.76      5.02 o 
  -6  -1   2       23.89       33.62      5.67 o 
  -5  -1   2        0.50        0.78      2.94 o 
  -4  -1   2      289.30      322.74     10.47 o 
  -3  -1   2      288.45      282.64      8.15 o 
  -2  -1   2       51.06       64.44      3.58 o 
  -1  -1   2     3258.36     3193.57     19.05 o 
   0  -1   2      210.14      175.29      3.17 o 
   1  -1   2     1889.84     1926.40     16.10 o 
   2  -1   2      207.07      172.55      5.93 o 
   3  -1   2        1.49        1.78      2.08 o 
   4  -1   2      106.40      124.44      7.59 o 
   5  -1   2       39.69       30.99      5.21 o 
   6  -1   2      165.38      148.76     10.07 o 
   7  -1   2       22.98       13.46      4.52 o 
  -7   0   2        0.04        1.61      4.23 o 
  -6   0   2       60.21       84.77      7.96 o 
  -5   0   2        0.13        1.78      3.01 o 
  -4   0   2      670.36      739.34     17.58 o 
  -3   0   2      750.90      848.02     15.35 o 
  -2   0   2       38.22       38.02      2.82 o 
  -1   0   2     1998.98     1962.90     14.35 o 
   0   0   2      467.15      438.03     11.91 o 
   1   0   2     4895.63     5227.12     95.72 o 
   2   0   2      575.80      590.09      9.75 o 
   3   0   2      302.24      342.44      9.12 o 
   4   0   2       79.31       58.24      4.74 o 
   5   0   2        4.41        3.72      2.95 o 
   6   0   2       82.43      115.64      8.13 o 
   7   0   2        3.21        9.38      3.30 o 
  -6   1   2        5.03       15.44      4.65 o 
  -5   1   2       26.29       20.69      5.48 o 
  -4   1   2      414.88      451.19     14.51 o 
  -3   1   2      743.06      786.87     15.77 o 
  -2   1   2       91.63       74.69      4.35 o 
  -1   1   2      197.28      237.18      5.96 o 
   0   1   2      583.67      633.91      5.35 o 
   1   1   2      116.13      139.61      3.78 o 
   2   1   2     1168.13     1229.37     13.06 o 
   3   1   2     2589.22     2923.54     24.98 o 
   4   1   2      318.64      350.80     10.22 o 
   5   1   2      259.19      302.94     11.57 o 
   6   1   2       22.61       23.40      4.45 o 
   7   1   2        0.50        3.53      3.26 o 
  -6   2   2        3.72        5.44      4.55 o 
  -5   2   2        9.37       14.86      4.56 o 
  -4   2   2        0.28        0.41      2.87 o 
  -3   2   2      387.52      404.67     12.66 o 
  -2   2   2      321.12      330.95      9.33 o 
  -1   2   2      824.03      808.94     11.92 o 
   0   2   2        2.33        3.71      1.22 o 
   1   2   2       76.63       72.32      3.15 o 
   2   2   2        0.79        1.54      1.31 o 
   3   2   2     1021.88     1192.92     15.06 o 
   4   2   2      864.45     1009.78     15.87 o 
   5   2   2       79.84       72.69      5.20 o 
   6   2   2       46.04       44.47      4.55 o 
   7   2   2        3.46        1.31      2.95 o 
  -6   3   2       83.84       81.78      9.23 o 
  -5   3   2       18.81       23.03      5.76 o 
  -4   3   2       41.15       47.53      6.32 o 
  -3   3   2       20.91       32.69      4.32 o 
  -2   3   2      203.57      210.99      8.33 o 
  -1   3   2      161.00      179.48      6.73 o 
   0   3   2      471.67      452.41      6.57 o 
   1   3   2      615.28      581.03      9.75 o 
   2   3   2      323.76      329.62      7.72 o 
   3   3   2        0.25        0.23      1.74 o 
   4   3   2       29.00       27.26      3.66 o 
   5   3   2       66.87       86.33      5.74 o 
   6   3   2       87.81      105.69      7.97 o 
   7   3   2        0.96        7.15      3.38 o 
  -5   4   2      248.30      270.31     14.74 o 
  -4   4   2        0.13        1.03      3.40 o 
  -3   4   2      238.50      262.11     11.61 o 
  -2   4   2        0.50        1.36      2.59 o 
  -1   4   2       31.26       30.07      3.76 o 
   0   4   2       48.14       43.81      3.72 o 
   1   4   2      329.39      286.21      8.25 o 
   2   4   2     1052.44     1177.71     16.37 o 
   3   4   2      269.98      319.40      9.12 o 
   4   4   2      332.99      386.91     11.15 o 
   5   4   2      169.92      201.09      8.90 o 
   6   4   2       52.78       73.42      6.41 o 
   7   4   2       30.49       44.07      6.07 o 
  -5   5   2        0.67        0.00      3.27 o 
  -4   5   2       35.00       33.04      3.40 o 
  -3   5   2       36.35       35.16      3.55 o 
  -2   5   2        7.21        7.41      2.86 o 
  -1   5   2      825.14      873.89     19.35 o 
   0   5   2       47.82       65.53      8.70 o 
   1   5   2      715.96      808.93     15.64 o 
   2   5   2      185.01      180.50      7.29 o 
   3   5   2       69.54       54.63      2.66 o 
   4   5   2      923.10     1054.17     19.54 o 
   5   5   2      255.06      194.02      3.20 o 
   6   5   2       46.73       69.33      6.50 o 
   7   5   2        0.76        0.88      3.61 o 
  -4   6   2        0.01        1.65      3.42 o 
  -3   6   2       26.56       21.02      5.24 o 
  -2   6   2       26.81       24.33      4.78 o 
  -1   6   2      150.27      155.99      9.81 o 
   0   6   2       67.64       83.31      4.95 o 
   1   6   2      133.40      125.19      7.53 o 
   2   6   2       72.31       56.02      3.06 o 
   3   6   2      112.41      111.07      6.96 o 
   4   6   2       50.67       47.48      5.15 o 
   5   6   2      272.36      317.71     12.59 o 
   6   6   2        6.88        9.30      3.05 o 
   7   6   2       21.95       20.93      4.94 o 
  -3   7   2       15.11        9.86      5.55 o 
  -2   7   2        1.44        2.64      3.40 o 
  -1   7   2       50.73       46.63      6.60 o 
   0   7   2       39.35       48.63      6.06 o 
   1   7   2       26.22       36.74      5.04 o 
   2   7   2       34.73       29.66      4.68 o 
   3   7   2       32.13       30.89      4.71 o 
   4   7   2       58.35       51.68      3.27 o 
   5   7   2       19.20       15.87      4.15 o 
   6   7   2        7.95       12.43      3.29 o 
   7   7   2        8.23       11.65      3.64 o 
  -2   8   2      150.95      148.99      3.79 o 
  -1   8   2       22.31       29.51      5.99 o 
   0   8   2       11.74       17.72      4.50 o 
   1   8   2      142.11      165.07     10.60 o 
   2   8   2        6.82       10.07      3.96 o 
   3   8   2       84.33       87.65      7.49 o 
   4   8   2        8.55        7.85      3.55 o 
   5   8   2        1.49        6.12      2.70 o 
   6   8   2       25.30       31.63      5.17 o 
  -1   9   2        3.67        5.40      5.40 o 
   0   9   2       49.97       63.25      5.50 o 
   1   9   2       24.87       28.81      5.76 o 
   2   9   2       16.04       15.12      5.12 o 
   3   9   2        7.14        9.07      4.24 o 
   4   9   2        2.58        1.82      3.69 o 
   5   9   2       21.78        3.85      3.85 o 
   0  10   2        9.22       11.81      4.81 o 
   1  10   2       18.35       23.53      5.16 o 
   2  10   2        1.13        0.00      3.85 o 
   3  10   2       24.37        0.47      3.83 o 
   4  10   2        2.52        0.91      3.13 o 
  -4  -9   3        3.77        2.15      4.47 o 
  -3  -9   3        7.46        7.70      4.51 o 
  -2  -9   3       23.35       22.92      6.11 o 
  -1  -9   3        0.26        5.65      3.82 o 
   0  -9   3        8.73        8.51      3.65 o 
  -5  -8   3       20.01        3.34      3.34 o 
  -4  -8   3       13.85       18.92      4.83 o 
  -3  -8   3        3.09        6.30      4.85 o 
  -2  -8   3       16.56       22.84      5.10 o 
  -1  -8   3        7.18        5.41      4.52 o 
   0  -8   3       22.56       25.11      4.02 o 
   1  -8   3        3.77        4.55      3.80 o 
   2  -8   3       23.20       34.80      5.80 o 
  -6  -7   3        3.78        2.93      3.41 o 
  -5  -7   3       31.77       30.96      5.92 o 
  -4  -7   3       29.58       16.74      5.48 o 
  -3  -7   3        2.39        5.31      3.07 o 
  -2  -7   3       80.32       89.46      8.05 o 
  -1  -7   3        0.53        7.86      3.12 o 
   0  -7   3        7.20        9.52      3.16 o 
   1  -7   3       66.15       64.78      8.20 o 
   2  -7   3        3.38        0.96      3.60 o 
   3  -7   3       13.95       15.49      4.94 o 
  -6  -6   3        6.98       15.10      3.88 o 
  -5  -6   3      160.78      171.10      9.97 o 
  -4  -6   3       21.77        1.35      3.88 o 
  -3  -6   3       60.78       60.84      6.28 o 
  -2  -6   3       34.84       51.55      5.73 o 
  -1  -6   3        0.32        0.84      2.80 o 
   0  -6   3      364.29      361.76     17.31 o 
   1  -6   3        0.02        3.02      3.40 o 
   2  -6   3       98.74       92.98      8.00 o 
   3  -6   3       14.19        6.07      4.30 o 
   4  -6   3        5.55        0.92      2.80 o 
  -7  -5   3        0.02        4.82      2.98 o 
  -6  -5   3       28.27       29.87      6.12 o 
  -5  -5   3        1.04        1.29      3.53 o 
  -4  -5   3      157.08      189.90      9.78 o 
  -3  -5   3      294.21      286.47     11.40 o 
  -2  -5   3       27.84       28.72      4.11 o 
  -1  -5   3      107.12      115.85      7.51 o 
   0  -5   3       70.03       77.11      6.72 o 
   1  -5   3      323.55      344.34     13.14 o 
   2  -5   3       94.04       70.07      3.56 o 
   3  -5   3       24.45       28.19      4.63 o 
   4  -5   3        0.38        0.90      2.89 o 
   5  -5   3        3.47        6.68      2.77 o 
  -7  -4   3       13.12       17.97      4.14 o 
  -6  -4   3       22.79       24.23      4.49 o 
  -5  -4   3       14.76       17.99      4.98 o 
  -4  -4   3       29.93       23.22      4.03 o 
  -3  -4   3        3.78        5.39      3.11 o 
  -2  -4   3      532.15      511.76     12.86 o 
  -1  -4   3      109.98      154.24      7.28 o 
   0  -4   3       30.48       40.64      3.15 o 
   1  -4   3        4.87        6.60      2.87 o 
   2  -4   3       24.12       48.81      5.07 o 
   3  -4   3      137.62      108.09      2.92 o 
   4  -4   3       11.58       13.72      4.47 o 
   5  -4   3        0.51        0.46      3.33 o 
  -7  -3   3        7.70       10.83      4.29 o 
  -6  -3   3      262.74      313.52     12.97 o 
  -5  -3   3       56.21       56.01      6.06 o 
  -4  -3   3      271.31      286.83     10.25 o 
  -3  -3   3       33.51       42.54      4.25 o 
  -2  -3   3      457.87      535.37     11.65 o 
  -1  -3   3     2241.07     2302.62     23.37 o 
   0  -3   3      305.15      330.61     11.12 o 
   1  -3   3        6.44        2.64      2.64 o 
   2  -3   3       36.36       18.85      3.41 o 
   3  -3   3       43.18       30.69      2.95 o 
   4  -3   3      232.64      183.46      3.57 o 
   5  -3   3        0.26        3.70      3.70 o 
   6  -3   3        1.02        4.05      3.21 o 
  -7  -2   3        0.18        3.55      2.81 o 
  -6  -2   3      120.24      130.17      9.70 o 
  -5  -2   3       13.02       18.30      4.24 o 
  -4  -2   3      234.89      235.15      9.31 o 
  -3  -2   3      470.78      450.29     10.88 o 
  -2  -2   3      620.91      629.72     11.41 o 
  -1  -2   3     2428.33     2719.38     21.96 o 
   0  -2   3     2466.23     2371.45     14.75 o 
   1  -2   3     5131.11     4885.48     31.87 o 
   2  -2   3      833.04      963.91     16.00 o 
   3  -2   3        0.39        0.93      2.05 o 
   4  -2   3        5.70        8.34      3.87 o 
   5  -2   3       13.10        4.78      2.80 o 
   6  -2   3       26.56       37.58      4.98 o 
  -7  -1   3        0.37        4.11      4.11 o 
  -6  -1   3        4.73        2.91      4.41 o 
  -5  -1   3       31.08       35.72      5.25 o 
  -4  -1   3       13.65        9.38      3.45 o 
  -3  -1   3      537.54      535.67     11.89 o 
  -2  -1   3       25.49       24.89      2.71 o 
  -1  -1   3      584.02      587.48      9.13 o 
   0  -1   3     7175.84     6508.60    205.97 o 
   1  -1   3       84.70       63.56      3.50 o 
   2  -1   3      144.44      145.45      1.58 o 
   3  -1   3      826.40      783.25     15.27 o 
   4  -1   3        3.22        2.40      2.95 o 
   5  -1   3      239.84      282.89     12.90 o 
   6  -1   3       10.72       10.08      5.12 o 
  -7   0   3       23.19       36.30      6.04 o 
  -6   0   3       46.91       49.44      7.07 o 
  -5   0   3        0.03        3.32      3.32 o 
  -4   0   3        9.92       23.08      3.88 o 
  -3   0   3      392.70      461.25     11.71 o 
  -2   0   3      403.20      396.84      8.81 o 
  -1   0   3       25.86       35.55      2.77 o 
   0   0   3       72.94       51.57      1.90 o 
   1   0   3      309.27      345.69      6.64 o 
   2   0   3       83.34       68.85      1.55 o 
   3   0   3       20.42       35.13      2.98 o 
   4   0   3       57.30       60.99      4.53 o 
   5   0   3        0.35        3.10      3.51 o 
   6   0   3       35.65       35.09      5.95 o 
   7   0   3        4.27        8.73      4.65 o 
  -6   1   3       24.54       28.47      5.34 o 
  -5   1   3       12.73        6.18      4.63 o 
  -4   1   3      153.54      175.72      9.44 o 
  -3   1   3      639.10      718.81     15.46 o 
  -2   1   3        4.28        2.65      2.21 o 
  -1   1   3    25708.04    24065.42    254.66 o 
   0   1   3     2495.15     2644.16     15.90 o 
   1   1   3        1.53        4.33      1.54 o 
   2   1   3        8.12        8.75      1.53 o 
   3   1   3        5.41       16.18      2.51 o 
   4   1   3       24.51       22.28      3.15 o 
   5   1   3      386.28      417.11     13.02 o 
   6   1   3       11.33       10.26      3.49 o 
   7   1   3        0.49        3.72      3.30 o 
  -6   2   3        1.60        1.60      4.06 o 
  -5   2   3       46.22       52.69      7.48 o 
  -4   2   3       29.27       44.92      5.02 o 
  -3   2   3      267.52      274.77     10.82 o 
  -2   2   3      654.06      521.69      2.51 o 
  -1   2   3        0.01        0.21      1.79 o 
   0   2   3    12563.52    11948.42    123.17 o 
   1   2   3      295.17      321.48      6.46 o 
   2   2   3      947.92      935.89      1.23 o 
   3   2   3     1410.55     1626.06     18.10 o 
   4   2   3      270.13      317.48      9.06 o 
   5   2   3        0.01        1.21      2.12 o 
   6   2   3        3.04        0.39      2.67 o 
   7   2   3       67.67       74.77      7.43 o 
  -6   3   3       62.51       72.32      8.80 o 
  -5   3   3        0.95        2.61      4.06 o 
  -4   3   3        0.01        0.92      3.49 o 
  -3   3   3       90.60       95.78      7.40 o 
  -2   3   3       26.41       19.90      3.77 o 
  -1   3   3      141.73      126.38      5.89 o 
   0   3   3      195.75      231.96      4.93 o 
   1   3   3       63.43       71.04      3.64 o 
   2   3   3      199.65      169.54      5.59 o 
   3   3   3        0.11        0.80      1.77 o 
   4   3   3      103.44       91.83      5.10 o 
   5   3   3        7.33        6.41      2.42 o 
   6   3   3       79.46       89.23      5.97 o 
   7   3   3        2.50        5.52      3.01 o 
  -5   4   3       10.19        8.71      5.44 o 
  -4   4   3        1.51        4.31      4.31 o 
  -3   4   3       12.50        4.73      3.11 o 
  -2   4   3      310.37      333.29     12.19 o 
  -1   4   3       19.26       16.36      3.47 o 
   0   4   3       47.08       59.58      2.98 o 
   1   4   3        7.48        9.62      1.98 o 
   2   4   3       48.39       60.80      3.99 o 
   3   4   3      202.43      144.52      2.25 o 
   4   4   3        0.10        1.39      1.99 o 
   5   4   3      384.59      430.78     12.67 o 
   6   4   3        3.10        4.53      2.77 o 
   7   4   3       23.59       35.02      4.65 o 
  -5   5   3        9.75        0.00      4.48 o 
  -4   5   3        6.68       10.77      4.47 o 
  -3   5   3        4.33        6.31      3.99 o 
  -2   5   3        3.91        3.38      3.31 o 
  -1   5   3      248.93      230.53     10.64 o 
   0   5   3      274.76      276.64      7.33 o 
   1   5   3      199.30      182.53      7.86 o 
   2   5   3       85.51       76.90      5.25 o 
   3   5   3      357.27      370.68     10.84 o 
   4   5   3      147.43      128.08      2.69 o 
   5   5   3      224.82      297.62     11.24 o 
   6   5   3      126.73      160.03      8.84 o 
   7   5   3       25.87       34.09      5.06 o 
  -4   6   3       47.84       36.55      3.58 o 
  -3   6   3       21.36       18.70      4.69 o 
  -2   6   3        2.58       13.14      4.20 o 
  -1   6   3       34.18       36.71      6.16 o 
   0   6   3        1.16        3.02      1.91 o 
   1   6   3     1040.01     1111.52     21.45 o 
   2   6   3       13.65       10.99      2.90 o 
   3   6   3      335.84      313.32     11.07 o 
   4   6   3      290.27      215.37      2.67 o 
   5   6   3      182.32      149.54      3.30 o 
   6   6   3       59.11       50.47      3.05 o 
   7   6   3       16.83       23.58      4.94 o 
  -3   7   3        0.11        5.61      5.61 o 
  -2   7   3        0.60        5.09      5.09 o 
  -1   7   3       14.54       16.21      5.60 o 
   0   7   3       17.99       20.03      3.12 o 
   1   7   3        9.53       17.57      3.92 o 
   2   7   3       85.77       84.97      7.06 o 
   3   7   3       17.20       12.65      3.66 o 
   4   7   3      318.03      378.82     13.45 o 
   5   7   3      116.23       94.53      2.91 o 
   6   7   3        0.01        2.18      3.54 o 
   7   7   3        5.30        2.55      3.99 o 
  -2   8   3        2.41        4.54      5.53 o 
  -1   8   3       64.05       56.60      8.66 o 
   0   8   3        0.17        2.99      2.96 o 
   1   8   3       13.93       11.01      4.71 o 
   2   8   3        0.18        3.69      3.69 o 
   3   8   3       15.20       13.42      3.98 o 
   4   8   3       50.01       41.62      3.09 o 
   5   8   3       15.77        1.78      3.70 o 
   6   8   3       12.49       10.94      4.80 o 
  -1   9   3       23.07       15.69      7.18 o 
   0   9   3        8.89       16.48      8.82 o 
   1   9   3       81.49       97.83      9.19 o 
   2   9   3       45.89       49.49      6.57 o 
   3   9   3       25.27       22.94      5.03 o 
   4   9   3       47.87       41.90      6.18 o 
   5   9   3        3.41        3.63      3.22 o 
   0  10   3       17.78       17.71      4.40 o 
   1  10   3        0.03        4.51      4.51 o 
   2  10   3       48.36       69.99      7.77 o 
   3  10   3       17.98       16.14      5.32 o 
   4  10   3       57.86       50.85      7.08 o 
  -4  -9   4        2.75        3.30      4.00 o 
  -3  -9   4        4.25        3.93      4.81 o 
  -2  -9   4       15.90       16.14      5.57 o 
  -1  -9   4       18.05       12.31      5.64 o 
   0  -9   4       18.79       19.04      7.70 o 
  -5  -8   4       25.53        2.65      2.85 o 
  -4  -8   4        1.38        4.32      4.32 o 
  -3  -8   4        0.01        1.65      3.90 o 
  -2  -8   4       31.01       29.56      6.22 o 
  -1  -8   4       16.73       21.08      4.90 o 
   0  -8   4       52.61       50.92      5.00 o 
   1  -8   4       13.09       21.05      4.57 o 
   2  -8   4       16.81        0.00      3.82 o 
  -6  -7   4       12.51        9.53      4.28 o 
  -5  -7   4       19.22       18.06      5.63 o 
  -4  -7   4       33.42       36.03      6.42 o 
  -3  -7   4      160.56      182.54     10.69 o 
  -2  -7   4       42.18       59.78      6.77 o 
  -1  -7   4       39.32       45.49      6.73 o 
   0  -7   4      169.62      176.02      9.79 o 
   1  -7   4       36.29       34.11      6.13 o 
   2  -7   4       31.23       33.21      5.78 o 
   3  -7   4        0.58        0.96      3.81 o 
  -6  -6   4        2.60        3.82      3.82 o 
  -5  -6   4       12.74        7.79      5.03 o 
  -4  -6   4       21.39       23.54      4.78 o 
  -3  -6   4        8.10        4.58      4.25 o 
  -2  -6   4      499.73      505.51     16.84 o 
  -1  -6   4       15.34       19.27      3.73 o 
   0  -6   4      150.80      144.22      6.88 o 
   1  -6   4       97.55      100.18      8.15 o 
   2  -6   4        8.41       11.03      4.03 o 
   3  -6   4       41.68       51.61      6.05 o 
   4  -6   4        0.84        0.92      2.89 o 
  -7  -5   4        4.98        2.27      3.67 o 
  -6  -5   4        1.46        5.58      3.44 o 
  -5  -5   4       27.82       28.26      5.09 o 
  -4  -5   4       13.83       23.59      4.88 o 
  -3  -5   4        0.31        2.37      2.78 o 
  -2  -5   4        0.03        3.07      2.37 o 
  -1  -5   4      162.13      199.70      9.59 o 
   0  -5   4      325.29      321.07     16.38 o 
   1  -5   4      290.17      248.60     11.72 o 
   2  -5   4       47.08       45.20      6.87 o 
   3  -5   4        3.00        3.23      3.65 o 
   4  -5   4       56.44       48.79      3.70 o 
  -7  -4   4        0.13        0.47      3.60 o 
  -6  -4   4       42.82       36.47      6.77 o 
  -5  -4   4      389.85      387.90     14.06 o 
  -4  -4   4      111.66       92.78      7.45 o 
  -3  -4   4      132.88      151.96      7.77 o 
  -2  -4   4       48.01       32.07      4.16 o 
  -1  -4   4       16.84       31.64      4.18 o 
   0  -4   4       29.83       22.72      6.07 o 
   1  -4   4      398.40      394.77     13.03 o 
   2  -4   4        3.11        7.62      3.84 o 
   3  -4   4      152.62      153.44      9.48 o 
   4  -4   4        0.39        0.95      3.29 o 
   5  -4   4        3.88        3.81      3.58 o 
  -7  -3   4       14.41       19.73      4.48 o 
  -6  -3   4       64.13       46.48      6.65 o 
  -5  -3   4       40.50       37.32      5.32 o 
  -4  -3   4      111.51       92.53      6.42 o 
  -3  -3   4      416.19      391.10      2.10 o 
  -2  -3   4     1044.04     1212.37     18.47 o 
  -1  -3   4       64.14       67.53      4.71 o 
   0  -3   4       15.57        0.35      2.09 o 
   1  -3   4     1516.35     1707.70     22.51 o 
   2  -3   4      243.94      250.48     10.18 o 
   3  -3   4      404.66      270.56      2.83 o 
   4  -3   4      112.50      123.58      8.85 o 
   5  -3   4       11.72       10.39      4.11 o 
   6  -3   4        0.00        3.45      3.45 o 
  -7  -2   4       14.02       16.76      4.51 o 
  -6  -2   4      212.03      232.64     12.28 o 
  -5  -2   4       59.43       57.42      6.12 o 
  -4  -2   4      198.23      177.95      8.43 o 
  -3  -2   4      136.89      109.91      6.08 o 
  -2  -2   4      307.43      302.19      8.61 o 
  -1  -2   4      534.18      491.93     10.16 o 
   0  -2   4       83.81      107.87      3.77 o 
   1  -2   4      313.90      288.97      8.46 o 
   2  -2   4      286.64      328.12     10.11 o 
   3  -2   4        4.62        0.85      6.91 o 
   4  -2   4      167.03      111.02      3.38 o 
   5  -2   4       11.57       14.06      3.69 o 
   6  -2   4       17.15       31.03      5.21 o 
  -7  -1   4        0.01        1.57      4.12 o 
  -6  -1   4       90.58       90.98      8.07 o 
  -5  -1   4       54.04       72.00      6.80 o 
  -4  -1   4       88.32       90.03      6.41 o 
  -3  -1   4        0.17        2.41      2.21 o 
  -2  -1   4       42.89       45.51      3.48 o 
  -1  -1   4       19.07        7.96      2.36 o 
   0  -1   4     3053.64     2924.72     43.11 o 
   1  -1   4      950.44     1068.56     13.95 o 
   2  -1   4      723.64      633.17      1.83 o 
   3  -1   4      106.90      113.29      6.25 o 
   4  -1   4       69.70       57.59      2.26 o 
   5  -1   4       53.34       71.94      6.97 o 
   6  -1   4       41.76       46.30      6.17 o 
  -7   0   4       10.08        7.69      4.27 o 
  -6   0   4        0.84        2.58      3.95 o 
  -5   0   4       69.91       84.99      7.40 o 
  -4   0   4        9.21       12.11      3.34 o 
  -3   0   4      316.99      284.46      9.55 o 
  -2   0   4     1862.53     1881.44     20.10 o 
  -1   0   4     1306.54     1309.42     14.22 o 
   0   0   4      291.13      256.85      4.23 o 
   1   0   4      561.30      502.10      8.52 o 
   2   0   4      494.73      463.37      1.30 o 
   3   0   4       26.23       22.91      2.91 o 
   4   0   4       65.86       76.84      5.33 o 
   5   0   4      255.42      277.19     11.57 o 
   6   0   4       32.46       52.85      6.19 o 
   7   0   4       32.23       30.65      6.83 o 
  -6   1   4        0.20        3.13      4.02 o 
  -5   1   4       50.23       49.56      6.33 o 
  -4   1   4      113.65      138.16      8.31 o 
  -3   1   4       35.86       16.59      3.03 o 
  -2   1   4       84.49       66.82      4.84 o 
  -1   1   4     7757.43     7287.07    149.39 o 
   0   1   4      216.75      205.37      3.84 o 
   1   1   4      417.72      418.58      7.43 o 
   2   1   4       47.06       42.32      2.91 o 
   3   1   4      690.66      503.07      2.14 o 
   4   1   4       25.76       17.10      3.22 o 
   5   1   4       40.22       39.74      4.47 o 
   6   1   4        4.10        1.21      2.98 o 
   7   1   4        0.09        0.44      3.27 o 
  -6   2   4        2.64        1.60      3.57 o 
  -5   2   4       21.50       25.39      4.94 o 
  -4   2   4        5.28        5.11      3.45 o 
  -3   2   4       91.82      113.56      7.28 o 
  -2   2   4       22.81        6.47      2.81 o 
  -1   2   4      322.81      379.91      9.20 o 
   0   2   4    21622.01    21253.56    435.70 o 
   1   2   4       71.70       66.28      3.43 o 
   2   2   4      379.60      400.72      8.26 o 
   3   2   4     1449.59     1659.58     18.68 o 
   4   2   4      286.37      369.00     10.20 o 
   5   2   4      264.09      280.94     10.29 o 
   6   2   4        0.69        4.53      2.10 o 
   7   2   4       23.38       35.45      4.37 o 
  -6   3   4        3.48        6.90      4.71 o 
  -5   3   4       21.75       23.52      5.78 o 
  -4   3   4       33.73       30.55      4.18 o 
  -3   3   4       10.62       11.55      3.40 o 
  -2   3   4      182.92      176.16      8.23 o 
  -1   3   4       42.22       53.52      4.22 o 
   0   3   4        0.07        1.55      1.55 o 
   1   3   4      477.11      528.71      9.87 o 
   2   3   4      489.05      489.38      9.68 o 
   3   3   4      420.67      480.83     10.37 o 
   4   3   4       29.78       28.56      3.26 o 
   5   3   4       77.48       80.08      5.32 o 
   6   3   4        4.55        4.89      2.57 o 
   7   3   4       74.70      104.22      6.97 o 
  -5   4   4        0.46        2.71      3.21 o 
  -4   4   4      249.19      260.93     13.89 o 
  -3   4   4        6.10        3.31      3.31 o 
  -2   4   4      166.20      171.18      9.06 o 
  -1   4   4       56.76       84.95      6.02 o 
   0   4   4       30.89       29.26      5.71 o 
   1   4   4      221.76      249.48      7.79 o 
   2   4   4       83.34       78.51      4.64 o 
   3   4   4        5.22       23.99      7.61 o 
   4   4   4       78.09       81.32      5.17 o 
   5   4   4        2.01        1.23      2.88 o 
   6   4   4        0.61        3.41      2.85 o 
   7   4   4       51.11       57.09      5.53 o 
  -5   5   4        0.27        4.31      4.31 o 
  -4   5   4        0.01        3.76      3.95 o 
  -3   5   4      196.29      237.57     11.96 o 
  -2   5   4      213.88      215.64     11.57 o 
  -1   5   4      126.41      121.27      8.27 o 
   0   5   4     1103.11     1161.80     14.66 o 
   1   5   4       61.22       61.19      4.70 o 
   2   5   4      191.29      183.98      7.57 o 
   3   5   4       13.90        5.39      2.98 o 
   4   5   4      132.24      154.89      7.58 o 
   5   5   4       77.73       51.81      2.74 o 
   6   5   4        1.48        5.33      3.54 o 
   7   5   4        1.76        4.32      3.45 o 
  -4   6   4        5.57       10.60      4.57 o 
  -3   6   4        0.78        4.33      3.56 o 
  -2   6   4       62.35       67.93      7.66 o 
  -1   6   4      245.58      276.88     13.04 o 
   0   6   4      196.14      202.44      7.28 o 
   1   6   4      724.90      754.22     17.85 o 
   2   6   4        5.16        3.35      2.72 o 
   3   6   4      128.87      149.93      7.79 o 
   4   6   4        5.54        6.44      5.05 o 
   5   6   4       12.54        8.51      3.86 o 
   6   6   4        9.31       15.59      3.55 o 
   7   6   4       15.59       22.37      4.98 o 
  -3   7   4       20.08       17.63      5.96 o 
  -2   7   4        7.51       14.87      4.56 o 
  -1   7   4       48.77       65.22      7.72 o 
   0   7   4       62.56       64.75     11.14 o 
   1   7   4      171.42      198.86     10.38 o 
   2   7   4       73.04      100.95      7.38 o 
   3   7   4       67.38       64.49      6.88 o 
   4   7   4      138.71      100.54      3.50 o 
   5   7   4        0.48        3.79      3.96 o 
   6   7   4        6.47        0.88      3.99 o 
   7   7   4        2.61        0.43      3.60 o 
  -2   8   4       55.81       49.54      5.63 o 
  -1   8   4       45.46       47.49      7.40 o 
   0   8   4        0.13        2.76      2.71 o 
   1   8   4        2.15        4.11      4.18 o 
   2   8   4       86.00      107.62      8.63 o 
   3   8   4      162.69      197.46     10.65 o 
   4   8   4       33.64       32.35      3.80 o 
   5   8   4        0.10        5.41      2.90 o 
   6   8   4        1.94        3.99      2.98 o 
  -1   9   4       55.39       62.29      8.17 o 
   0   9   4       29.22       25.71      4.56 o 
   1   9   4        9.52       21.53      4.21 o 
   2   9   4        0.01        4.42      4.42 o 
   3   9   4        7.96        5.99      3.84 o 
   4   9   4       23.81       19.20      5.34 o 
   5   9   4        0.01        3.39      3.39 o 
   6   9   4       35.35       28.34      5.32 o 
   0  10   4       21.01       21.41      4.24 o 
   1  10   4        0.28        1.20      3.71 o 
   2  10   4        5.23        8.79      4.81 o 
   3  10   4        8.89        2.09      4.14 o 
   4  10   4        2.36        8.27      3.90 o 
  -3  -9   5       24.16        2.91      4.91 o 
  -2  -9   5        8.31        9.45      4.95 o 
  -1  -9   5        0.18        1.81      3.77 o 
  -5  -8   5        7.08        2.16      4.32 o 
  -4  -8   5        8.52        5.65      5.09 o 
  -3  -8   5        1.68        3.41      4.45 o 
  -2  -8   5       57.25       73.50      8.10 o 
  -1  -8   5        0.15        3.57      3.57 o 
   0  -8   5        6.48        9.78      3.31 o 
   1  -8   5        2.27        3.23      4.77 o 
  -6  -7   5       44.75       55.73      7.09 o 
  -5  -7   5        0.59        2.68      3.44 o 
  -4  -7   5        9.22        3.22      4.19 o 
  -3  -7   5        0.00        3.20      4.18 o 
  -2  -7   5        4.71       12.48      4.39 o 
  -1  -7   5       39.33       46.15      7.54 o 
   0  -7   5        0.60        2.71      4.11 o 
   1  -7   5       24.65       25.66      6.30 o 
   2  -7   5        0.63        4.61      4.61 o 
   3  -7   5        1.79        1.99      3.29 o 
  -6  -6   5       33.96       28.15      6.21 o 
  -5  -6   5       11.20        6.57      4.70 o 
  -4  -6   5       44.98       40.01      5.32 o 
  -3  -6   5       31.29       25.19      5.91 o 
  -2  -6   5      183.66      183.12     10.76 o 
  -1  -6   5      124.95      155.49     10.35 o 
   0  -6   5       23.93       18.01      4.49 o 
   1  -6   5       18.62       33.72      6.25 o 
   2  -6   5        9.77       15.61      3.96 o 
   3  -6   5        7.57       13.64      4.02 o 
   4  -6   5        0.01        6.25      3.55 o 
  -6  -5   5        6.79        7.29      4.38 o 
  -5  -5   5        6.26        0.97      4.11 o 
  -4  -5   5        9.93        1.82      3.56 o 
  -3  -5   5       83.88      101.11      7.29 o 
  -2  -5   5      471.61      451.44     15.09 o 
  -1  -5   5      151.76      160.04      9.58 o 
   0  -5   5        3.86        0.39      2.44 o 
   1  -5   5      363.97      409.58     15.47 o 
   2  -5   5       18.37        0.90      3.66 o 
   3  -5   5      151.62      136.32      9.90 o 
   4  -5   5        7.65        2.96      2.71 o 
  -7  -4   5        0.01        5.32      3.07 o 
  -6  -4   5        7.43        2.85      4.64 o 
  -5  -4   5       14.08        3.08      4.51 o 
  -4  -4   5       76.05       75.50      6.98 o 
  -3  -4   5       13.12        2.22      2.41 o 
  -2  -4   5        0.00        2.42      2.70 o 
  -1  -4   5       97.11       74.40      6.22 o 
   0  -4   5       15.17       28.82      3.27 o 
   1  -4   5        3.08        3.77      3.77 o 
   2  -4   5        1.97        2.45      3.97 o 
   3  -4   5        2.08        0.87      3.90 o 
   4  -4   5       95.65       70.19      4.00 o 
   5  -4   5        5.16       14.65      3.16 o 
  -7  -3   5        5.70        5.15      3.24 o 
  -6  -3   5       31.06       26.91      5.62 o 
  -5  -3   5      166.21      176.79      9.80 o 
  -4  -3   5       53.58       52.76      5.40 o 
  -3  -3   5      152.13      184.00      8.49 o 
  -2  -3   5        9.36       15.01      3.68 o 
  -1  -3   5      111.15      107.86      6.46 o 
   0  -3   5     2843.73     2756.36     20.64 o 
   1  -3   5       32.78       26.22      4.22 o 
   2  -3   5        0.76        2.85      2.85 o 
   3  -3   5        5.63        6.64      6.71 o 
   4  -3   5       34.08       27.05      2.79 o 
   5  -3   5        3.89        5.82      3.60 o 
   6  -3   5       30.75       41.84      6.13 o 
  -7  -2   5       17.62       31.96      5.74 o 
  -6  -2   5       19.61       23.24      6.00 o 
  -5  -2   5      422.13      433.24     15.78 o 
  -4  -2   5        9.28        7.33      3.13 o 
  -3  -2   5      478.12      498.68     12.78 o 
  -2  -2   5      649.29      772.81     14.34 o 
  -1  -2   5      666.61      629.54     12.37 o 
   0  -2   5     3344.18     3454.21     20.57 o 
   1  -2   5        1.42        0.47      2.50 o 
   2  -2   5      148.11      140.24      7.36 o 
   3  -2   5       64.89       84.04      6.75 o 
   4  -2   5        1.74        2.05      3.42 o 
   5  -2   5        0.61        1.84      4.01 o 
   6  -2   5       15.12       11.67      4.47 o 
  -7  -1   5        6.44       12.31      3.45 o 
  -6  -1   5       58.76       72.65      8.66 o 
  -5  -1   5      125.12      122.27      8.88 o 
  -4  -1   5       66.74       59.79      6.14 o 
  -3  -1   5       59.41       54.33      4.44 o 
  -2  -1   5       89.74       88.28      5.14 o 
  -1  -1   5        0.11        1.70      1.84 o 
   0  -1   5       25.09       24.57      2.01 o 
   1  -1   5      139.72      139.10      5.71 o 
   2  -1   5      451.49      333.43      1.43 o 
   3  -1   5      151.56      132.20      6.71 o 
   4  -1   5     1213.15     1321.42     23.67 o 
   5  -1   5       63.76       77.80      7.18 o 
   6  -1   5       25.10       40.98      5.48 o 
  -6   0   5        8.23       14.09      4.16 o 
  -5   0   5        3.42       11.30      3.81 o 
  -4   0   5        0.51        3.38      3.38 o 
  -3   0   5       24.85       26.58      3.81 o 
  -2   0   5      710.87      749.12     13.65 o 
  -1   0   5        9.63        8.14      2.33 o 
   0   0   5     1888.46     1835.07     12.23 o 
   1   0   5      662.62      622.63     10.30 o 
   2   0   5      178.43      202.21      6.69 o 
   3   0   5      334.79      227.99      2.26 o 
   4   0   5       15.80       21.49      3.64 o 
   5   0   5      492.25      521.79     15.40 o 
   6   0   5       68.57       84.65      7.24 o 
   7   0   5        5.53        9.56      3.62 o 
  -6   1   5       30.94       43.32      6.21 o 
  -5   1   5      102.66       86.53      8.05 o 
  -4   1   5        0.02        0.00      3.33 o 
  -3   1   5       11.12        5.60      3.76 o 
  -2   1   5       88.04       89.97      5.34 o 
  -1   1   5       96.88      117.16      5.14 o 
   0   1   5       11.10       17.55      1.57 o 
   1   1   5      131.81      120.20      4.43 o 
   2   1   5     1439.62     1384.10      1.55 o 
   3   1   5      200.94      210.48      7.38 o 
   4   1   5       17.38       21.39      3.25 o 
   5   1   5        0.28        2.90      2.90 o 
   6   1   5       87.54      102.06      7.71 o 
   7   1   5       23.57       40.71      5.07 o 
  -6   2   5        4.68        1.03      4.12 o 
  -5   2   5       57.97       47.50      7.14 o 
  -4   2   5      581.44      555.76     18.41 o 
  -3   2   5        5.44        3.97      3.36 o 
  -2   2   5      162.69      174.96      7.59 o 
  -1   2   5       40.80       47.16      3.96 o 
   0   2   5       15.57       26.07      3.33 o 
   1   2   5      721.02      686.14     10.74 o 
   2   2   5     1862.99     1955.27     18.86 o 
   3   2   5     1796.18     1807.29     20.11 o 
   4   2   5      240.26      268.80      8.95 o 
   5   2   5        8.92        6.47      2.56 o 
   6   2   5        6.39       10.58      3.04 o 
   7   2   5        1.31        2.69      2.96 o 
  -6   3   5        0.10        2.58      4.20 o 
  -5   3   5       82.13       77.89      7.60 o 
  -4   3   5       40.14       41.23      5.79 o 
  -3   3   5      127.97      146.10      8.25 o 
  -2   3   5      238.89      233.47      9.57 o 
  -1   3   5       23.88       16.41      3.40 o 
   0   3   5      767.59      797.60     19.77 o 
   1   3   5      546.27      612.33     11.03 o 
   2   3   5      433.13      301.33      1.38 o 
   3   3   5     1118.94     1180.97     16.53 o 
   4   3   5      306.20      342.30      9.90 o 
   5   3   5      274.27      304.79     10.25 o 
   6   3   5        0.39        0.34      2.63 o 
   7   3   5        3.67        9.00      2.81 o 
  -5   4   5       15.02       17.14      5.15 o 
  -4   4   5       38.02        5.95      5.95 o 
  -3   4   5        0.68        3.07      4.02 o 
  -2   4   5        8.22        1.87      3.32 o 
  -1   4   5       76.73       81.05      6.24 o 
   0   4   5       56.78       54.26      3.34 o 
   1   4   5       34.88       72.37      4.73 o 
   2   4   5      563.89      560.47     11.62 o 
   3   4   5      133.63      103.21      1.88 o 
   4   4   5       34.58        2.45      1.95 o 
   5   4   5       16.55       18.47      3.49 o 
   6   4   5       77.15       87.37      6.12 o 
   7   4   5       37.35       46.83      4.86 o 
  -5   5   5       15.63       17.78      4.64 o 
  -4   5   5       48.39       46.45      6.51 o 
  -3   5   5       80.53       85.98      8.43 o 
  -2   5   5       65.89       61.21      7.18 o 
  -1   5   5        0.38        1.14      2.69 o 
   0   5   5      871.37      929.43     13.66 o 
   1   5   5       42.94       32.17      4.22 o 
   2   5   5       81.92       71.78      4.99 o 
   3   5   5      219.49      198.38      7.85 o 
   4   5   5        2.98        2.92      2.92 o 
   5   5   5      134.75      132.31      7.71 o 
   6   5   5        2.33        2.15      3.05 o 
   7   5   5       10.69       11.82      3.78 o 
  -4   6   5        0.55        4.35      4.35 o 
  -3   6   5       30.69       21.23      6.77 o 
  -2   6   5      269.79      253.78     13.98 o 
  -1   6   5      147.91      146.76     10.51 o 
   0   6   5      219.42      246.10     12.01 o 
   1   6   5        1.29        4.37      2.82 o 
   2   6   5      403.15      467.44     13.39 o 
   3   6   5      210.05      240.05      9.84 o 
   4   6   5      483.67      513.31     14.62 o 
   5   6   5      120.68      136.17      8.13 o 
   6   6   5        1.42        0.77      3.29 o 
   7   6   5        8.23       12.94      3.66 o 
  -3   7   5        4.21        1.17      4.71 o 
  -2   7   5       20.60        6.66      3.60 o 
  -1   7   5       74.18       99.45      7.82 o 
   0   7   5        0.05        2.49      2.47 o 
   1   7   5      363.33      392.75     15.34 o 
   2   7   5        7.12       11.47      3.71 o 
   3   7   5        5.99       11.59      3.49 o 
   4   7   5      262.27      329.16     12.75 o 
   5   7   5       40.94       35.36      3.74 o 
   6   7   5       67.61       92.53      6.83 o 
   7   7   5        5.02        9.84      2.85 o 
  -2   8   5        0.17        5.06      5.06 o 
  -1   8   5        0.94       11.04      3.57 o 
   0   8   5       79.53      100.96      7.34 o 
   1   8   5       13.17       18.61      5.23 o 
   2   8   5        0.03        3.32      2.93 o 
   3   8   5        4.04        5.98      3.76 o 
   4   8   5      118.52       92.59      3.65 o 
   5   8   5       43.72       38.18      3.01 o 
   6   8   5        2.34        7.93      3.24 o 
  -1   9   5        9.03        0.59      5.91 o 
   0   9   5       14.94       13.98      4.45 o 
   1   9   5       14.98        8.66      5.89 o 
   2   9   5       45.98       50.08      6.73 o 
   3   9   5       28.71       34.84      5.32 o 
   4   9   5        5.89        1.00      3.31 o 
   5   9   5        0.03        0.00      3.43 o 
   6   9   5        0.15        2.65      3.05 o 
   0  10   5       13.28       15.63      4.14 o 
   1  10   5        4.46       13.81      5.68 o 
   2  10   5        0.58        2.79      3.34 o 
   3  10   5       15.11        9.99      5.20 o 
   4  10   5       13.23       20.32      4.83 o 
  -2  -9   6        2.84        3.04      4.14 o 
  -4  -8   6       54.17       54.38      7.30 o 
  -3  -8   6        9.05        8.29      4.66 o 
  -2  -8   6       31.83       32.80      6.99 o 
  -1  -8   6        9.63        8.08      5.96 o 
   0  -8   6       10.75        9.89      5.03 o 
   1  -8   6       42.06       48.23      7.26 o 
  -5  -7   6        1.98        4.97      3.94 o 
  -4  -7   6        0.13        4.54      4.54 o 
  -3  -7   6       37.68       56.57      6.74 o 
  -2  -7   6       59.03       62.51      8.56 o 
  -1  -7   6        3.08        6.47      5.19 o 
   0  -7   6        2.26        3.36      3.21 o 
   1  -7   6        6.68        7.82      4.61 o 
   2  -7   6       16.20       10.22      5.42 o 
  -6  -6   6       29.59       26.44      6.03 o 
  -5  -6   6       43.45       43.45      6.34 o 
  -4  -6   6        9.61        2.64      3.33 o 
  -3  -6   6        0.81        1.56      4.47 o 
  -2  -6   6       25.92       30.93      6.09 o 
  -1  -6   6        9.19       12.74      4.69 o 
   0  -6   6      232.94      290.36     10.03 o 
   1  -6   6       11.99       18.86      5.58 o 
   2  -6   6        0.24        3.19      3.67 o 
   3  -6   6       16.13        3.10      4.42 o 
  -6  -5   6       34.92       29.45      5.91 o 
  -5  -5   6      201.62      182.76      3.28 o 
  -4  -5   6       79.72       60.27      4.54 o 
  -3  -5   6        0.57        4.13      3.79 o 
  -2  -5   6        1.27        4.59      4.59 o 
  -1  -5   6       27.73       23.30      4.97 o 
   0  -5   6      207.36      214.00      8.22 o 
   1  -5   6      428.91      433.58     16.21 o 
   2  -5   6       26.04       23.84      4.65 o 
   3  -5   6       18.93        9.61      6.10 o 
   4  -5   6        0.57        0.50      3.90 o 
  -6  -4   6        3.12        7.56      3.15 o 
  -5  -4   6      120.95      104.03      8.73 o 
  -4  -4   6       29.35        2.18      3.56 o 
  -3  -4   6      200.31      189.47     10.15 o 
  -2  -4   6      119.52       99.08      7.51 o 
  -1  -4   6      328.87      351.41     12.91 o 
   0  -4   6       99.86      133.76      6.42 o 
   1  -4   6       10.88       28.43      4.57 o 
   2  -4   6      191.23      198.84     10.65 o 
   3  -4   6        4.53        3.29      3.48 o 
   4  -4   6       79.71       79.10      7.68 o 
   5  -4   6        1.05        1.00      3.78 o 
  -6  -3   6       78.37       99.84      8.23 o 
  -5  -3   6        1.79        0.00      3.24 o 
  -4  -3   6       33.59       29.53      5.07 o 
  -3  -3   6       78.04       58.83      3.51 o 
  -2  -3   6       13.81        4.21      2.65 o 
  -1  -3   6      921.82     1039.66     19.39 o 
   0  -3   6      304.13      241.23     13.14 o 
   1  -3   6      166.73      144.42      7.97 o 
   2  -3   6       57.21       83.87      6.15 o 
   3  -3   6      146.56      114.60      3.66 o 
   4  -3   6        0.29        4.65      2.94 o 
   5  -3   6        1.75        1.99      3.56 o 
  -6  -2   6        4.31        8.68      4.54 o 
  -5  -2   6      198.80      201.14     11.63 o 
  -4  -2   6       16.26       26.79      4.26 o 
  -3  -2   6       17.13       12.91      3.20 o 
  -2  -2   6     1659.95     1562.89     22.14 o 
  -1  -2   6       41.07       18.93      3.13 o 
   0  -2   6      239.69      247.19      7.59 o 
   1  -2   6        4.43       11.87      3.10 o 
   2  -2   6       99.40       81.42      5.65 o 
   3  -2   6       70.07       73.53      6.48 o 
   4  -2   6      325.05      224.68      3.00 o 
   5  -2   6        3.73        3.27      3.65 o 
   6  -2   6        0.48        5.79      3.36 o 
  -6  -1   6        8.43        8.85      5.50 o 
  -5  -1   6       34.80       37.40      5.74 o 
  -4  -1   6       10.65       15.10      4.50 o 
  -3  -1   6     1329.25     1341.30     22.31 o 
  -2  -1   6      575.80      631.66     13.42 o 
  -1  -1   6       31.69       22.42      2.96 o 
   0  -1   6      556.30      636.69     20.24 o 
   1  -1   6      272.70      249.28      7.79 o 
   2  -1   6      337.36      311.37      9.38 o 
   3  -1   6      139.76       95.34      3.13 o 
   4  -1   6        2.16        3.58      3.52 o 
   5  -1   6       21.11       16.44      4.19 o 
   6  -1   6       90.16       97.94      8.63 o 
  -6   0   6        0.15        2.69      3.72 o 
  -5   0   6       44.52       42.08      5.98 o 
  -4   0   6      203.88      238.40     10.95 o 
  -3   0   6      144.11      176.56      8.62 o 
  -2   0   6      262.19      239.59      8.32 o 
  -1   0   6     1556.26     1574.92     18.75 o 
   0   0   6        0.90        3.83      3.83 o 
   1   0   6      126.77       97.61      4.91 o 
   2   0   6      424.27      465.99     10.71 o 
   3   0   6      130.83       88.15      2.20 o 
   4   0   6      210.84      207.05      9.26 o 
   5   0   6      371.00      400.26     14.10 o 
   6   0   6       11.23       18.00      4.48 o 
   7   0   6        3.46        6.06      3.24 o 
  -6   1   6        0.03        3.16      3.43 o 
  -5   1   6       21.50       24.39      5.58 o 
  -4   1   6       79.97       67.04      6.80 o 
  -3   1   6      234.96      173.77      2.27 o 
  -2   1   6       10.45       26.42      3.20 o 
  -1   1   6      396.98      353.82      9.37 o 
   0   1   6      831.61      745.87      8.56 o 
   1   1   6       34.70       31.66      2.73 o 
   2   1   6       20.95       27.38      2.76 o 
   3   1   6      159.61      202.61      7.41 o 
   4   1   6       44.81       33.81      2.03 o 
   5   1   6       21.69       29.87      4.04 o 
   6   1   6       15.54       16.35      4.47 o 
   7   1   6        4.49        3.53      3.11 o 
  -6   2   6        6.20        5.68      3.99 o 
  -5   2   6        5.29        6.06      4.10 o 
  -4   2   6       92.47      105.56      8.85 o 
  -3   2   6       42.71       43.99      5.52 o 
  -2   2   6      497.73      526.43     13.65 o 
  -1   2   6      704.78      727.64     14.08 o 
   0   2   6      711.67      815.51      9.47 o 
   1   2   6      292.72      251.42      7.03 o 
   2   2   6      122.77      114.77      1.50 o 
   3   2   6        0.75        1.59      1.69 o 
   4   2   6      189.19      184.91      7.75 o 
   5   2   6       42.15       40.36      4.70 o 
   6   2   6       14.46       17.37      4.58 o 
   7   2   6       17.00       21.05      3.88 o 
  -5   3   6       20.79       26.41      5.02 o 
  -4   3   6       82.39       81.23      7.59 o 
  -3   3   6       44.68       36.78      3.82 o 
  -2   3   6      153.13      139.68      7.89 o 
  -1   3   6     1695.49     1727.22     23.51 o 
   0   3   6     2823.73     3140.04     20.14 o 
   1   3   6        2.83        9.72      2.25 o 
   2   3   6      261.82      240.49      7.44 o 
   3   3   6     1226.07      986.66      2.30 o 
   4   3   6        4.03        5.13      1.86 o 
   5   3   6        0.76        4.04      2.30 o 
   6   3   6       25.56       22.70      4.08 o 
   7   3   6       20.71       21.33      4.57 o 
  -5   4   6        0.01        2.65      3.70 o 
  -4   4   6        0.28        2.51      3.72 o 
  -3   4   6       63.89       69.09      6.87 o 
  -2   4   6       77.98       60.84      6.25 o 
  -1   4   6      282.64      260.90     10.38 o 
   0   4   6      235.16      289.64      7.05 o 
   1   4   6      101.38      104.17      5.64 o 
   2   4   6       81.12       86.32      4.78 o 
   3   4   6       28.83       26.43      1.66 o 
   4   4   6      252.28      283.42      9.52 o 
   5   4   6      104.10       97.02      6.11 o 
   6   4   6       45.66       50.62      4.83 o 
   7   4   6        7.46       13.20      2.81 o 
  -5   5   6        0.70        1.06      3.94 o 
  -4   5   6        9.85       17.71      5.36 o 
  -3   5   6       10.86        4.01      4.21 o 
  -2   5   6       65.32       66.85      7.39 o 
  -1   5   6        3.48        0.00      2.75 o 
   0   5   6       57.91       60.31      5.08 o 
   1   5   6      486.44      491.26     13.08 o 
   2   5   6       50.83       58.74      4.61 o 
   3   5   6       24.64        2.30      2.30 o 
   4   5   6      181.49      174.23      7.83 o 
   5   5   6        3.23        0.33      2.32 o 
   6   5   6      195.08      227.93      9.66 o 
   7   5   6        0.21        0.00      2.37 o 
  -4   6   6        0.10        4.12      4.12 o 
  -3   6   6        0.03        3.78      4.04 o 
  -2   6   6       77.15       64.96      8.10 o 
  -1   6   6       43.56       42.10      5.79 o 
   0   6   6       51.97       55.68      4.43 o 
   1   6   6        4.48        3.66      3.18 o 
   2   6   6       23.44       20.82      4.12 o 
   3   6   6       30.65       28.10      3.90 o 
   4   6   6       68.86       52.07      3.41 o 
   5   6   6      173.56      197.90      9.66 o 
   6   6   6        0.11        3.04      1.93 o 
   7   6   6       26.94       34.71      4.77 o 
  -3   7   6        4.53        4.01      4.47 o 
  -2   7   6        9.32       12.87      3.63 o 
  -1   7   6       32.03       47.92      7.02 o 
   0   7   6       71.72       78.44      5.74 o 
   1   7   6        6.24        4.89      4.35 o 
   2   7   6      240.07      237.04     11.22 o 
   3   7   6       13.08       20.36      4.67 o 
   4   7   6      681.63      529.66      9.76 o 
   5   7   6      115.52       79.04      2.65 o 
   6   7   6        4.88        3.65      3.65 o 
   7   7   6       16.81       18.94      4.21 o 
  -2   8   6       10.45        2.36      4.26 o 
  -1   8   6       32.06       35.81      7.52 o 
   0   8   6        0.46        6.31      2.69 o 
   1   8   6        3.85        0.53      4.27 o 
   2   8   6       10.16        9.60      4.14 o 
   3   8   6      207.96      220.77     11.64 o 
   4   8   6      176.24      122.23      3.68 o 
   5   8   6       72.95       72.12      6.59 o 
   6   8   6        4.33        0.86      3.27 o 
  -1   9   6        9.99       15.19      5.38 o 
   0   9   6       11.51       21.71      4.30 o 
   1   9   6        1.28        1.17      4.34 o 
   2   9   6        1.62        3.73      3.73 o 
   3   9   6        6.30        3.55      3.32 o 
   4   9   6       40.19       40.53      6.51 o 
   5   9   6        2.92        0.00      3.24 o 
   6   9   6        0.02        3.53      2.48 o 
   0  10   6        2.03        2.35      3.50 o 
   1  10   6       58.29       70.93      7.93 o 
   2  10   6        3.33        1.68      4.70 o 
   3  10   6       20.78       22.90      5.24 o 
   4  10   6        0.83        2.53      3.87 o 
  -4  -8   7        4.65        2.94      5.19 o 
  -3  -8   7        0.48        2.44      5.07 o 
  -2  -8   7        0.22        4.96      4.96 o 
  -1  -8   7       48.48       43.66      8.36 o 
   0  -8   7        0.79        0.26      2.88 o 
  -5  -7   7       12.04       20.97      4.62 o 
  -4  -7   7        0.27        4.08      4.98 o 
  -3  -7   7        5.81       13.04      5.34 o 
  -2  -7   7        0.13        5.10      5.10 o 
  -1  -7   7        4.29       10.51      4.76 o 
   0  -7   7       11.30       19.03      3.90 o 
   1  -7   7       25.57       36.28      6.35 o 
   2  -7   7        3.44        3.85      4.06 o 
  -5  -6   7       10.99       13.81      5.24 o 
  -4  -6   7        1.27        3.33      3.33 o 
  -3  -6   7       30.76       33.93      5.57 o 
  -2  -6   7       76.54       95.76      8.21 o 
  -1  -6   7       89.82       96.24      9.16 o 
   0  -6   7        1.87        2.33      2.97 o 
   1  -6   7        0.01        0.00      3.77 o 
   2  -6   7       43.82       67.63      7.76 o 
   3  -6   7        1.32        4.75      3.31 o 
  -6  -5   7       20.75       17.40      5.39 o 
  -5  -5   7        0.13       13.67      3.71 o 
  -4  -5   7        4.14       10.20      4.52 o 
  -3  -5   7       79.32       67.66      6.98 o 
  -2  -5   7      240.86      219.64     12.04 o 
  -1  -5   7       27.09       49.99      6.17 o 
   0  -5   7      229.85      189.81      8.04 o 
   1  -5   7        1.80        1.46      4.12 o 
   2  -5   7       17.37       16.36      5.34 o 
   3  -5   7       12.21        2.08      4.00 o 
   4  -5   7       18.58        4.27      4.27 o 
  -6  -4   7        0.00        3.65      3.65 o 
  -5  -4   7       31.73        0.00      4.44 o 
  -4  -4   7        0.52        1.85      3.75 o 
  -3  -4   7        5.42        6.54      3.10 o 
  -2  -4   7       87.52       79.41      7.26 o 
  -1  -4   7       13.48        3.38      4.51 o 
   0  -4   7      430.60      462.50     14.42 o 
   1  -4   7        1.18        3.03      3.17 o 
   2  -4   7       25.01       21.83      4.71 o 
   3  -4   7       59.18       72.91      7.82 o 
   4  -4   7        1.65        1.54      3.20 o 
   5  -4   7       23.52       43.33      5.38 o 
  -6  -3   7       56.74       57.19      7.47 o 
  -5  -3   7        2.83        5.51      3.43 o 
  -4  -3   7       20.34        3.08      3.85 o 
  -3  -3   7      111.64       80.08      7.12 o 
  -2  -3   7        5.26        4.63      2.77 o 
  -1  -3   7       28.41       50.69      5.02 o 
   0  -3   7      275.97      269.60     18.29 o 
   1  -3   7      644.00      589.95     16.14 o 
   2  -3   7      342.87      361.23     13.96 o 
   3  -3   7       10.52        1.31      3.06 o 
   4  -3   7       17.27       24.67      4.73 o 
   5  -3   7        9.10        6.97      3.91 o 
  -6  -2   7       16.08       13.10      6.08 o 
  -5  -2   7       30.97       38.35      6.06 o 
  -4  -2   7       87.37       88.58      7.17 o 
  -3  -2   7       61.59       55.90      3.01 o 
  -2  -2   7       28.94       29.38      4.10 o 
  -1  -2   7       21.51        9.75      3.04 o 
   0  -2   7      344.90      450.74      8.82 o 
   1  -2   7      232.93      180.77      8.13 o 
   2  -2   7      167.51      100.51     10.39 o 
   3  -2   7      631.48      595.35      3.35 o 
   4  -2   7        1.15        2.13      3.57 o 
   5  -2   7       24.69       33.59      6.26 o 
   6  -2   7        0.22        0.94      5.36 o 
  -6  -1   7       93.19      108.11     10.68 o 
  -5  -1   7       13.24        5.26      4.59 o 
  -4  -1   7        1.76        2.69      3.45 o 
  -3  -1   7       85.91       79.48      6.91 o 
  -2  -1   7      128.45      136.52      7.48 o 
  -1  -1   7      480.01      493.86     12.06 o 
   0  -1   7      158.41      111.73      4.22 o 
   1  -1   7      766.03      888.35     15.58 o 
   2  -1   7      132.70      118.30      6.55 o 
   3  -1   7      224.88      274.15     10.36 o 
   4  -1   7      294.34      350.35     12.27 o 
   5  -1   7       87.87      118.51      8.69 o 
   6  -1   7        0.96        1.79      3.20 o 
  -6   0   7       60.02       61.89      8.52 o 
  -5   0   7       18.27       19.94      5.03 o 
  -4   0   7       15.89       33.79      4.62 o 
  -3   0   7       45.29       34.43      5.20 o 
  -2   0   7        0.68        2.68      2.11 o 
  -1   0   7      719.26      703.02     13.79 o 
   0   0   7      579.76      622.18      8.71 o 
   1   0   7     1857.27     1841.80     20.77 o 
   2   0   7      313.77      296.16      9.12 o 
   3   0   7        2.44        0.57      1.78 o 
   4   0   7       79.18       83.04      6.30 o 
   5   0   7       12.17       22.87      3.68 o 
   6   0   7       85.94      128.48      8.39 o 
  -6   1   7        9.49       15.60      4.35 o 
  -5   1   7       71.79       78.21      7.96 o 
  -4   1   7       31.91       26.92      5.25 o 
  -3   1   7       27.39       38.77      4.66 o 
  -2   1   7       46.30       63.71      5.31 o 
  -1   1   7      177.54      167.48      7.05 o 
   0   1   7       99.12       80.79      3.36 o 
   1   1   7      449.48      456.30      9.99 o 
   2   1   7      388.53      399.50      9.79 o 
   3   1   7      795.16      748.68      2.40 o 
   4   1   7       49.07       39.50      4.38 o 
   5   1   7       78.84       85.42      6.91 o 
   6   1   7       15.14       18.67      4.09 o 
   7   1   7        6.64       12.90      3.17 o 
  -6   2   7       22.36       19.12      5.37 o 
  -5   2   7       27.02       24.23      5.21 o 
  -4   2   7       22.77       21.01      4.35 o 
  -3   2   7      242.60      199.16      3.01 o 
  -2   2   7      653.49      649.43     15.87 o 
  -1   2   7       13.75        5.22      3.07 o 
   0   2   7       71.89       83.38      3.49 o 
   1   2   7        3.44        3.32      1.31 o 
   2   2   7      333.92      341.95      8.80 o 
   3   2   7       15.22        0.49      1.88 o 
   4   2   7      252.38      266.68      9.47 o 
   5   2   7        8.75        5.46      2.74 o 
   6   2   7        2.27        3.04      2.15 o 
   7   2   7        5.43        7.58      3.12 o 
  -5   3   7       13.49       20.75      4.72 o 
  -4   3   7       13.39       18.44      4.92 o 
  -3   3   7        2.64        4.66      3.40 o 
  -2   3   7       18.27       10.43      4.15 o 
  -1   3   7     7399.48     7605.83     49.83 o 
   0   3   7        5.81        4.12      1.82 o 
   1   3   7      985.67      956.57     15.22 o 
   2   3   7       30.82       42.56      3.74 o 
   3   3   7      371.10      335.25      2.31 o 
   4   3   7      131.47      138.33      6.73 o 
   5   3   7      216.34      242.99      9.42 o 
   6   3   7       30.70       41.63      4.90 o 
   7   3   7        0.97        2.24      2.87 o 
  -5   4   7       17.54        4.17      3.67 o 
  -4   4   7        1.03        9.66      3.59 o 
  -3   4   7        2.51        4.50      4.50 o 
  -2   4   7        1.19        5.65      3.62 o 
  -1   4   7        6.24        9.09      3.14 o 
   0   4   7      988.34      972.27     17.08 o 
   1   4   7      132.80      130.39      6.41 o 
   2   4   7      541.54      495.39     11.65 o 
   3   4   7      149.44      126.72      2.50 o 
   4   4   7        1.15        2.03      1.88 o 
   5   4   7        6.50        0.32      2.37 o 
   6   4   7        0.70        0.33      2.40 o 
   7   4   7       78.43      109.54      6.70 o 
  -4   5   7        9.78        3.22      3.68 o 
  -3   5   7      149.46      156.79     11.15 o 
  -2   5   7      106.12      116.90      8.91 o 
  -1   5   7       52.77       59.97      5.94 o 
   0   5   7        9.48       11.29      2.93 o 
   1   5   7       52.88       56.96      5.26 o 
   2   5   7      139.97      128.74      6.77 o 
   3   5   7        8.00       10.80      2.97 o 
   4   5   7      174.74      119.84      2.24 o 
   5   5   7        8.01       10.84      3.08 o 
   6   5   7       12.57        1.35      3.31 o 
   7   5   7       21.75       30.22      4.11 o 
  -4   6   7       25.99        3.83      3.83 o 
  -3   6   7       43.14       38.53      4.18 o 
  -2   6   7      123.74      135.70     10.34 o 
  -1   6   7      235.07      222.38     12.14 o 
   0   6   7        5.23        8.72      2.70 o 
   1   6   7        1.70        3.00      3.27 o 
   2   6   7        3.63        5.56      2.66 o 
   3   6   7       13.45        7.83      3.19 o 
   4   6   7      123.27       75.53      2.74 o 
   5   6   7       82.06       95.37      6.36 o 
   6   6   7        0.27        1.84      2.41 o 
   7   6   7       12.80       18.30      3.72 o 
  -3   7   7        4.09        1.12      4.01 o 
  -2   7   7        1.81        1.72      4.46 o 
  -1   7   7        8.76        7.00      4.59 o 
   0   7   7      421.14      458.98     14.86 o 
   1   7   7       31.45       33.74      5.42 o 
   2   7   7       74.89       99.77      7.22 o 
   3   7   7      509.19      567.28     16.84 o 
   4   7   7        4.92        1.98      3.63 o 
   5   7   7       19.87        3.23      3.52 o 
   6   7   7        4.97        7.22      3.11 o 
   7   7   7       34.26       40.69      5.38 o 
  -2   8   7        0.10        0.00      3.83 o 
  -1   8   7        2.78        5.47      5.47 o 
   0   8   7       16.79       21.67      3.74 o 
   1   8   7      276.85      293.82     14.06 o 
   2   8   7        0.24        1.95      3.26 o 
   3   8   7       77.38       76.79      7.94 o 
   4   8   7       23.84       17.52      4.73 o 
   5   8   7        2.13        2.66      3.24 o 
   6   8   7        7.28        5.97      4.09 o 
  -1   9   7        0.11        1.23      4.62 o 
   0   9   7        1.81        2.14      3.58 o 
   1   9   7        4.97        8.73      4.18 o 
   2   9   7        1.68        4.32      4.01 o 
   3   9   7       34.52       41.25      5.79 o 
   4   9   7       55.59       45.45      2.76 o 
   5   9   7        9.01        6.98      4.21 o 
   1  10   7        0.00        4.87      4.30 o 
   2  10   7        3.06        1.12      4.35 o 
   3  10   7        1.93        0.52      3.50 o 
   4  10   7       14.05       18.60      5.38 o 
  -3  -8   8       47.33       34.98      7.37 o 
  -2  -8   8        0.19        2.57      4.65 o 
  -1  -8   8       10.18        9.83      5.67 o 
   0  -8   8        4.87        2.78      3.42 o 
  -4  -7   8       15.74        9.02      5.60 o 
  -3  -7   8       32.06       24.67      6.51 o 
  -2  -7   8       22.80       23.34      6.97 o 
  -1  -7   8       49.40       61.47      9.08 o 
   0  -7   8        0.01        2.04      2.82 o 
   1  -7   8        2.47        2.93      5.04 o 
   2  -7   8        0.58        2.22      4.34 o 
  -5  -6   8        2.79        0.55      2.84 o 
  -4  -6   8        1.70        6.38      5.26 o 
  -3  -6   8        0.12        1.77      4.82 o 
  -2  -6   8       34.49        6.41      4.47 o 
  -1  -6   8       69.21       57.10      8.17 o 
   0  -6   8      104.11       99.50      6.67 o 
   1  -6   8       17.60       22.92      5.56 o 
   2  -6   8        3.75       16.25      5.61 o 
   3  -6   8        0.76        4.31      3.30 o 
  -6  -5   8       42.00       28.89      5.94 o 
  -5  -5   8        8.95        1.68      4.57 o 
  -4  -5   8       11.33        5.37      3.90 o 
  -3  -5   8      249.32      232.04     13.15 o 
  -2  -5   8       92.31      129.36     10.29 o 
  -1  -5   8       22.41       51.78      7.20 o 
   0  -5   8       25.13       45.84      4.75 o 
   1  -5   8      207.65      206.71     12.54 o 
   2  -5   8       46.25       54.17      7.51 o 
   3  -5   8        0.71        2.67      4.59 o 
   4  -5   8        0.15        2.06      3.26 o 
  -6  -4   8       15.92        2.75      4.02 o 
  -5  -4   8        3.22        2.15      4.00 o 
  -4  -4   8       67.07       56.91      4.58 o 
  -3  -4   8       69.43       71.36      6.57 o 
  -2  -4   8      724.22      816.62     21.33 o 
  -1  -4   8        2.60        8.70      3.94 o 
   0  -4   8      731.12      672.13     14.01 o 
   1  -4   8       10.20        7.79      4.35 o 
   2  -4   8        0.19        9.52      2.95 o 
   3  -4   8       92.70       93.75      8.34 o 
   4  -4   8        4.28       15.42      4.34 o 
  -6  -3   8        2.61        2.87      3.10 o 
  -5  -3   8        1.34        0.55      4.29 o 
  -4  -3   8        0.05        2.89      3.34 o 
  -3  -3   8       39.24       34.02      5.31 o 
  -2  -3   8       48.57       49.38      6.07 o 
  -1  -3   8       69.97       88.84      7.07 o 
   0  -3   8      557.11      563.95     11.51 o 
   1  -3   8       18.19       18.69      4.54 o 
   2  -3   8       79.48       78.85      7.16 o 
   3  -3   8       50.54       41.21      5.76 o 
   4  -3   8       14.92        7.25      4.32 o 
   5  -3   8       41.04       52.38      6.49 o 
  -6  -2   8       25.75       19.60      7.03 o 
  -5  -2   8       64.44       55.72      7.19 o 
  -4  -2   8       52.95       41.42      3.53 o 
  -3  -2   8        8.89        9.38      3.45 o 
  -2  -2   8        2.88        3.99      3.01 o 
  -1  -2   8      467.93      475.50     13.87 o 
   0  -2   8       53.07       58.45      3.86 o 
   1  -2   8      218.09      300.19     10.99 o 
   2  -2   8      157.61      163.52      8.48 o 
   3  -2   8       16.84       10.48      3.47 o 
   4  -2   8       10.74        4.31      2.75 o 
   5  -2   8        0.13        0.91      4.14 o 
   6  -2   8       12.96       30.13      5.29 o 
  -6  -1   8       67.43       62.11      8.52 o 
  -5  -1   8       92.97      101.23      9.31 o 
  -4  -1   8      132.18      124.22      9.01 o 
  -3  -1   8      586.75      454.33      3.56 o 
  -2  -1   8      672.67      698.56     16.47 o 
  -1  -1   8       92.10       86.17      6.01 o 
   0  -1   8      392.98      360.14     17.63 o 
   1  -1   8      421.46      401.94     11.55 o 
   2  -1   8      136.70      128.95      6.96 o 
   3  -1   8      243.95      153.13      2.72 o 
   4  -1   8        0.02        1.14      2.39 o 
   5  -1   8       24.42        0.85      2.69 o 
   6  -1   8        2.87        3.84      3.84 o 
  -6   0   8      112.54      135.20     11.07 o 
  -5   0   8       34.81       30.09      6.43 o 
  -4   0   8        0.34        3.88      3.88 o 
  -3   0   8      192.74      177.57      9.80 o 
  -2   0   8       72.14       63.20      5.92 o 
  -1   0   8      682.57      688.82     15.17 o 
   0   0   8        9.97        2.61      2.61 o 
   1   0   8       99.61      106.17      5.85 o 
   2   0   8       22.80       31.86      3.90 o 
   3   0   8      350.51      339.42     11.07 o 
   4   0   8        1.16        3.46      3.24 o 
   5   0   8        8.33        9.54      3.64 o 
   6   0   8       10.44        8.84      3.89 o 
  -6   1   8       33.37       26.52      6.47 o 
  -5   1   8        1.10        8.12      4.87 o 
  -4   1   8       43.08       34.15      5.67 o 
  -3   1   8        0.60        0.42      4.05 o 
  -2   1   8       91.99       88.56      6.07 o 
  -1   1   8      483.31      481.61     12.62 o 
   0   1   8        8.87       11.01      3.33 o 
   1   1   8      966.49      901.14     15.12 o 
   2   1   8       85.62       80.00      5.12 o 
   3   1   8       12.32       17.03      2.68 o 
   4   1   8      420.87      452.15     13.14 o 
   5   1   8        0.85        0.73      2.78 o 
   6   1   8       37.70       37.39      5.32 o 
   7   1   8        0.18        2.64      2.64 o 
  -6   2   8        3.00       10.90      2.69 o 
  -5   2   8        0.04        1.57      3.54 o 
  -4   2   8       15.41        7.85      3.90 o 
  -3   2   8       47.87       48.95      6.19 o 
  -2   2   8      303.95      304.34     12.13 o 
  -1   2   8      640.58      664.16     15.27 o 
   0   2   8        0.72        1.60      1.60 o 
   1   2   8       54.13       66.03      4.48 o 
   2   2   8      478.61      514.29     11.47 o 
   3   2   8       54.80       45.10      4.12 o 
   4   2   8        0.03        0.32      2.48 o 
   5   2   8      155.96      164.69      8.69 o 
   6   2   8        2.35        1.92      2.62 o 
   7   2   8       26.73       36.80      4.58 o 
  -5   3   8       33.15       24.56      5.24 o 
  -4   3   8       35.87       31.86      6.15 o 
  -3   3   8      123.74       96.98      3.92 o 
  -2   3   8       75.82       81.62      6.72 o 
  -1   3   8      877.67      887.56     19.01 o 
   0   3   8        4.75        9.61      1.75 o 
   1   3   8      212.54      220.57      8.17 o 
   2   3   8      366.44      360.61     10.11 o 
   3   3   8      116.53       81.82      2.11 o 
   4   3   8       57.49       60.49      4.48 o 
   5   3   8       17.20        2.05      2.47 o 
   6   3   8       17.31       24.96      4.15 o 
   7   3   8       11.42       20.40      3.16 o 
  -5   4   8       12.57        3.81      3.81 o 
  -4   4   8       24.32       13.85      5.82 o 
  -3   4   8        3.96        6.15      3.53 o 
  -2   4   8        2.98        0.41      4.33 o 
  -1   4   8      213.88      207.53     10.12 o 
   0   4   8      764.89      840.30     25.69 o 
   1   4   8       61.10       82.47      5.15 o 
   2   4   8      458.65      485.47     12.23 o 
   3   4   8      577.38      477.17      2.34 o 
   4   4   8       15.95       18.32      2.48 o 
   5   4   8      200.28      190.70      9.17 o 
   6   4   8        0.18        2.11      1.92 o 
   7   4   8       25.34       28.11      4.65 o 
  -4   5   8        0.20        0.54      4.15 o 
  -3   5   8        1.08        1.54      3.66 o 
  -2   5   8      195.48      190.52     11.04 o 
  -1   5   8        9.07        3.80      3.67 o 
   0   5   8       23.48       18.04      2.78 o 
   1   5   8       33.71       27.85      4.56 o 
   2   5   8        9.11        9.96      2.83 o 
   3   5   8        7.31       13.90      3.03 o 
   4   5   8       14.22       23.38      3.59 o 
   5   5   8      115.04      122.46      7.45 o 
   6   5   8       18.25       24.87      3.96 o 
   7   5   8       77.84      111.02      7.28 o 
  -4   6   8       61.59       67.75      8.39 o 
  -3   6   8        2.11        4.35      4.48 o 
  -2   6   8        2.50        2.59      4.61 o 
  -1   6   8       62.68       64.33      7.42 o 
   0   6   8       20.93       28.32      4.01 o 
   1   6   8       71.80       71.72      6.41 o 
   2   6   8        3.48        2.48      3.01 o 
   3   6   8        1.17        2.95      2.95 o 
   4   6   8       86.10       61.61      3.11 o 
   5   6   8        4.36        8.60      3.03 o 
   6   6   8        4.85        1.81      2.90 o 
   7   6   8       30.60       33.47      4.13 o 
  -3   7   8        9.11        7.27      4.58 o 
  -2   7   8       80.17       93.71      8.66 o 
  -1   7   8        2.22        2.15      4.31 o 
   0   7   8       52.41       52.42     12.91 o 
   1   7   8       14.73       13.63      4.85 o 
   2   7   8       31.38       27.92      5.53 o 
   3   7   8      308.18      348.95     13.23 o 
   4   7   8      332.88      239.71      4.19 o 
   5   7   8        1.91        2.36      2.92 o 
   6   7   8        2.12        6.61      3.53 o 
  -2   8   8        3.53        8.14      4.58 o 
  -1   8   8       40.81       44.86      7.21 o 
   0   8   8      112.50      121.82      7.07 o 
   1   8   8       19.77       26.30      5.97 o 
   2   8   8        0.01        6.26      4.11 o 
   3   8   8      175.47      229.63     11.75 o 
   4   8   8       69.37       58.36      3.18 o 
   5   8   8        1.87        1.31      3.60 o 
   6   8   8        9.48        6.65      2.44 o 
  -1   9   8        4.58        3.61      5.73 o 
   0   9   8       12.71       10.03      3.89 o 
   1   9   8       26.31       26.78      6.49 o 
   2   9   8        1.23        3.22      3.75 o 
   3   9   8        1.84        8.62      4.28 o 
   4   9   8       26.26       41.68      6.30 o 
   5   9   8       11.28        1.85      3.47 o 
   1  10   8        0.09        2.46      4.40 o 
   2  10   8       27.70       30.05      5.87 o 
   3  10   8       11.84        1.59      3.80 o 
   4  10   8        0.15        4.31      4.31 o 
  -4  -7   9        5.91        7.40      4.99 o 
  -3  -7   9       42.34       47.76      7.87 o 
  -2  -7   9        7.61        7.82      4.81 o 
  -1  -7   9       15.03       10.74      6.47 o 
   0  -7   9        6.44        3.20      3.55 o 
   1  -7   9       19.08       23.85      5.58 o 
  -5  -6   9        7.93        1.20      4.14 o 
  -4  -6   9       11.97        9.07      4.81 o 
  -3  -6   9        6.83       17.62      5.32 o 
  -2  -6   9       53.75       66.61      7.86 o 
  -1  -6   9        0.23        5.06      3.57 o 
   0  -6   9       23.37       22.59      4.28 o 
   1  -6   9        0.03        4.16      5.36 o 
   2  -6   9        1.07        0.56      3.16 o 
  -5  -5   9        1.94        1.72      3.62 o 
  -4  -5   9       28.64       20.02      5.36 o 
  -3  -5   9        1.64        2.83      4.96 o 
  -2  -5   9        2.19        0.58      5.20 o 
  -1  -5   9       75.89       79.42      8.87 o 
   0  -5   9        8.65       21.72      4.03 o 
   1  -5   9        0.00        1.09      4.56 o 
   2  -5   9       11.97        2.17      4.41 o 
   3  -5   9        0.77        6.52      3.72 o 
  -6  -4   9       57.57       49.63      8.46 o 
  -5  -4   9        0.09        3.41      4.37 o 
  -4  -4   9        8.29        4.89      3.39 o 
  -3  -4   9       36.14       35.36      5.27 o 
  -2  -4   9       14.31       11.42      5.31 o 
  -1  -4   9       48.31       52.47      6.39 o 
   0  -4   9      126.31      176.42      7.87 o 
   1  -4   9       62.58       95.00      8.46 o 
   2  -4   9        1.25        2.96      3.68 o 
   3  -4   9        3.03        6.70      4.23 o 
   4  -4   9        5.28        9.31      3.80 o 
  -6  -3   9        2.70        3.58      4.80 o 
  -5  -3   9       19.25        1.14      3.76 o 
  -4  -3   9       56.08       45.83      6.67 o 
  -3  -3   9        6.54       14.71      5.06 o 
  -2  -3   9      412.13      392.18     14.71 o 
  -1  -3   9       11.53        9.92      3.95 o 
   0  -3   9      128.47       94.68      5.93 o 
   1  -3   9      205.17      245.38     11.84 o 
   2  -3   9      116.91      152.10      9.25 o 
   3  -3   9      211.98      207.98     11.65 o 
   4  -3   9        3.43        1.46      3.47 o 
   5  -3   9        0.82        0.46      3.57 o 
  -6  -2   9        4.37       15.99      5.48 o 
  -5  -2   9        0.33        5.21      5.21 o 
  -4  -2   9        0.91        4.63      3.25 o 
  -3  -2   9        0.87        0.92      3.81 o 
  -2  -2   9      103.70       94.64      7.60 o 
  -1  -2   9       25.55       24.00      3.67 o 
   0  -2   9       47.60       49.85      4.10 o 
   1  -2   9       65.99       73.93      5.87 o 
   2  -2   9       16.77       15.02      4.38 o 
   3  -2   9       16.66        6.10      3.75 o 
   4  -2   9       99.62       70.83      4.01 o 
   5  -2   9       23.40       29.11      5.82 o 
  -6  -1   9       45.71       41.86      7.68 o 
  -5  -1   9        4.09       10.66      4.35 o 
  -4  -1   9       21.80       32.00      5.80 o 
  -3  -1   9      116.89      143.19      9.38 o 
  -2  -1   9       31.95       33.69      4.87 o 
  -1  -1   9      329.34      288.85     11.39 o 
   0  -1   9      293.86      309.56      7.98 o 
   1  -1   9      129.19      102.39      6.48 o 
   2  -1   9       25.85       26.21      4.40 o 
   3  -1   9      407.17      391.32     13.43 o 
   4  -1   9       76.24       56.92      4.24 o 
   5  -1   9        3.84       12.65      3.44 o 
   6  -1   9       55.64       77.73      7.26 o 
  -6   0   9        0.19        1.84      4.58 o 
  -5   0   9       46.43       50.16      7.56 o 
  -4   0   9       25.40       20.06      6.12 o 
  -3   0   9      206.96      145.54      4.50 o 
  -2   0   9      128.37      155.42      8.96 o 
  -1   0   9       28.94       22.15      3.69 o 
   0   0   9      588.02      556.15     16.91 o 
   1   0   9       16.10       17.69      2.99 o 
   2   0   9      509.42      461.70     12.74 o 
   3   0   9        2.16        3.11      3.11 o 
   4   0   9      198.65      208.57      9.92 o 
   5   0   9       26.96       23.17      3.99 o 
   6   0   9        1.01        1.21      3.14 o 
  -6   1   9        1.92        9.06      3.28 o 
  -5   1   9       26.26       29.72      6.22 o 
  -4   1   9       46.83       39.26      6.45 o 
  -3   1   9      185.96      172.25      9.95 o 
  -2   1   9        1.48        2.36      3.02 o 
  -1   1   9       46.36       49.26      4.82 o 
   0   1   9       89.41       98.80      4.34 o 
   1   1   9       59.84       46.76      4.33 o 
   2   1   9      478.21      557.50     13.23 o 
   3   1   9       71.92       75.74      5.22 o 
   4   1   9     1061.69     1094.30     21.23 o 
   5   1   9        9.38       11.08      3.75 o 
   6   1   9        0.62        3.26      3.26 o 
  -5   2   9        2.14        5.47      4.20 o 
  -4   2   9       28.04       29.95      4.83 o 
  -3   2   9        5.57        0.00      3.20 o 
  -2   2   9       84.54       84.01      7.05 o 
  -1   2   9      147.27      132.00      7.46 o 
   0   2   9      885.70      891.05     12.53 o 
   1   2   9      161.39      156.05      7.19 o 
   2   2   9        0.28        2.97      1.73 o 
   3   2   9       82.50       59.22      1.39 o 
   4   2   9        0.08        4.57      2.00 o 
   5   2   9      476.53      544.37     15.32 o 
   6   2   9       35.27       44.60      4.81 o 
   7   2   9       32.29       27.67      4.35 o 
  -5   3   9       47.67       36.49      6.43 o 
  -4   3   9        5.30        6.70      4.02 o 
  -3   3   9        0.24        0.46      3.59 o 
  -2   3   9        3.03        0.00      2.86 o 
  -1   3   9      178.55      149.14      9.22 o 
   0   3   9      321.87      314.51     15.28 o 
   1   3   9       86.81      115.83      6.26 o 
   2   3   9      514.29      540.04     12.97 o 
   3   3   9        0.05        2.29      2.40 o 
   4   3   9       20.22        1.27      1.84 o 
   5   3   9        1.87        6.30      2.70 o 
   6   3   9        2.17        0.38      2.91 o 
   7   3   9       29.08       39.40      5.01 o 
  -5   4   9        8.51        8.18      4.10 o 
  -4   4   9       89.83       84.29      8.53 o 
  -3   4   9        7.75        2.47      5.07 o 
  -2   4   9      280.25      258.17     12.52 o 
  -1   4   9      654.82      647.61     17.63 o 
   0   4   9      164.03      185.23      6.85 o 
   1   4   9      265.83      247.89      9.59 o 
   2   4   9      533.04      572.25     13.54 o 
   3   4   9      442.52      440.01     12.14 o 
   4   4   9       20.17       23.05      3.81 o 
   5   4   9        8.96        9.89      3.65 o 
   6   4   9        1.86        0.37      3.20 o 
   7   4   9        6.97       14.19      3.54 o 
  -4   5   9        6.24        3.15      3.63 o 
  -3   5   9       47.34       36.08      5.61 o 
  -2   5   9      354.21      325.73     14.70 o 
  -1   5   9      209.96      202.79     10.88 o 
   0   5   9        8.52       11.06      3.02 o 
   1   5   9       71.63       61.30      5.70 o 
   2   5   9      234.34      255.33      9.80 o 
   3   5   9     1078.80     1206.35     20.89 o 
   4   5   9       28.18        2.63      2.58 o 
   5   5   9      182.04      201.90      9.71 o 
   6   5   9        0.75        0.35      2.98 o 
   7   5   9        0.96        2.04      2.36 o 
  -3   6   9        2.40        3.23      3.97 o 
  -2   6   9        4.34       11.52      3.54 o 
  -1   6   9      118.66      125.61      9.56 o 
   0   6   9       28.23       26.54      3.61 o 
   1   6   9       34.65       38.64      5.22 o 
   2   6   9      110.83       88.42      6.49 o 
   3   6   9       74.20       68.85      5.93 o 
   4   6   9        0.22        0.68      2.93 o 
   5   6   9      110.00       88.74      2.11 o 
   6   6   9       34.87        2.74      2.74 o 
   7   6   9        5.81        8.05      2.95 o 
  -3   7   9        3.04        4.97      4.35 o 
  -2   7   9        0.39        4.56      4.56 o 
  -1   7   9        0.95        4.92      3.68 o 
   0   7   9      168.34      187.38      9.92 o 
   1   7   9       80.69       98.30      8.11 o 
   2   7   9        5.51        3.90      3.90 o 
   3   7   9       61.86       67.81      6.45 o 
   4   7   9        0.02        3.89      3.89 o 
   5   7   9       29.70        2.93      2.93 o 
   6   7   9       33.90       45.40      5.38 o 
  -2   8   9       15.63       23.61      5.94 o 
  -1   8   9       13.65       19.39      6.19 o 
   0   8   9        1.15        1.15      3.69 o 
   1   8   9        7.35        5.23      4.21 o 
   2   8   9      103.88      121.63      9.00 o 
   3   8   9      200.93      246.73     12.20 o 
   4   8   9      139.25      168.41     10.03 o 
   5   8   9        9.57        1.70      3.22 o 
   6   8   9        1.36        3.24      3.51 o 
  -1   9   9       21.09       31.18      6.15 o 
   0   9   9        0.69        2.82      5.59 o 
   1   9   9       30.22       23.16      5.64 o 
   2   9   9       14.80       13.40      4.17 o 
   3   9   9        0.11        2.54      4.11 o 
   4   9   9      148.95      169.69     10.73 o 
   5   9   9        4.03        5.43      3.52 o 
   1  10   9        5.50       11.37      4.44 o 
   2  10   9        0.37        1.71      4.01 o 
   3  10   9        9.05       14.77      3.80 o 
   4  10   9        2.80        1.01      4.33 o 
  -3  -7  10        7.43        9.75      5.42 o 
  -2  -7  10       17.34       12.05      6.15 o 
  -1  -7  10       47.65       71.90      8.12 o 
   0  -7  10       19.94       35.67      4.63 o 
  -4  -6  10       18.74       29.89      5.06 o 
  -3  -6  10        9.95        0.66      4.43 o 
  -2  -6  10        4.15        9.07      5.34 o 
  -1  -6  10       22.00       28.45      6.72 o 
   0  -6  10        7.53        2.00      3.93 o 
   1  -6  10       64.20       72.82      8.74 o 
   2  -6  10        5.32        2.86      4.15 o 
  -5  -5  10       10.23       14.32      4.85 o 
  -4  -5  10        0.35        2.97      4.87 o 
  -3  -5  10       81.73      134.29     10.70 o 
  -2  -5  10        0.01        3.57      4.37 o 
  -1  -5  10       10.25        9.11      6.22 o 
   0  -5  10        7.96        6.05      3.90 o 
   1  -5  10       43.77       38.75      6.90 o 
   2  -5  10       26.04       36.37      5.45 o 
   3  -5  10       36.28       39.56      6.64 o 
  -5  -4  10        9.24       11.28      4.87 o 
  -4  -4  10        0.09        5.23      4.38 o 
  -3  -4  10       62.50       57.68      5.35 o 
  -2  -4  10       70.71       61.43      8.12 o 
  -1  -4  10        3.82        3.81      4.72 o 
   0  -4  10      152.77      156.18     10.79 o 
   1  -4  10       38.52       28.71      5.51 o 
   2  -4  10        0.66        3.07      3.82 o 
   3  -4  10        0.48        1.58      3.96 o 
   4  -4  10       44.32       55.27      6.97 o 
  -5  -3  10       19.34       22.15      6.07 o 
  -4  -3  10       23.18       28.62      5.73 o 
  -3  -3  10        1.98        1.06      3.94 o 
  -2  -3  10      118.80      121.82      9.10 o 
  -1  -3  10      115.25      123.60      9.93 o 
   0  -3  10      113.55      148.90     22.89 o 
   1  -3  10      286.09      262.81     12.16 o 
   2  -3  10       49.64       47.21      5.53 o 
   3  -3  10       22.34       16.21      6.02 o 
   4  -3  10        8.03        2.43      3.98 o 
   5  -3  10        6.91        3.91      3.91 o 
  -6  -2  10        0.33        4.40      5.61 o 
  -5  -2  10       35.33       31.22      4.80 o 
  -4  -2  10       11.70        2.80      4.55 o 
  -3  -2  10       44.04       31.44      6.19 o 
  -2  -2  10        8.05        0.44      4.32 o 
  -1  -2  10       75.50       87.15      7.14 o 
   0  -2  10      306.12      353.15     12.86 o 
   1  -2  10        4.11        5.49      3.77 o 
   2  -2  10      208.65      205.86     10.86 o 
   3  -2  10       16.99       15.23      4.01 o 
   4  -2  10       41.68       26.35      5.47 o 
   5  -2  10        0.04        7.74      2.69 o 
  -6  -1  10       23.91       22.44      7.00 o 
  -5  -1  10       17.74       15.61      5.17 o 
  -4  -1  10       28.88       27.74      6.23 o 
  -3  -1  10      107.24       94.62      9.48 o 
  -2  -1  10        9.14       10.41      3.87 o 
  -1  -1  10       39.05       51.15      6.05 o 
   0  -1  10        1.18        1.31      2.22 o 
   1  -1  10       14.85       23.32      4.38 o 
   2  -1  10      258.68      310.43     11.64 o 
   3  -1  10      136.27      152.50      8.99 o 
   4  -1  10       52.14       52.78      6.08 o 
   5  -1  10        6.11        7.15      3.56 o 
   6  -1  10        7.56        9.10      4.13 o 
  -6   0  10        3.37        3.11      5.76 o 
  -5   0  10       68.64       74.69      8.64 o 
  -4   0  10        0.47        0.00      4.15 o 
  -3   0  10       17.28       22.87      5.65 o 
  -2   0  10      476.49      517.52     16.52 o 
  -1   0  10        0.04        2.34      2.49 o 
   0   0  10       38.58       11.33      8.09 o 
   1   0  10       30.19       17.27      4.17 o 
   2   0  10      272.87      289.88     10.88 o 
   3   0  10      234.18      268.95     11.18 o 
   4   0  10       46.00       37.19      3.78 o 
   5   0  10       33.76       43.04      4.54 o 
   6   0  10       10.30       16.42      3.48 o 
  -5   1  10       31.16       28.81      7.36 o 
  -4   1  10       15.13       10.67      4.35 o 
  -3   1  10      133.65      156.32     10.74 o 
  -2   1  10       41.33       27.27      5.89 o 
  -1   1  10        0.27        3.40      3.18 o 
   0   1  10      523.15      537.20     10.33 o 
   1   1  10      181.19      184.55      8.59 o 
   2   1  10      147.15      133.57      7.19 o 
   3   1  10       77.29       59.92      2.08 o 
   4   1  10        2.99        2.86      3.06 o 
   5   1  10       26.15       23.03      4.62 o 
   6   1  10        7.11        1.92      2.96 o 
  -5   2  10        6.23        5.65      3.82 o 
  -4   2  10       42.82       36.41      4.59 o 
  -3   2  10        0.05        2.96      3.68 o 
  -2   2  10       51.14       52.02      6.60 o 
  -1   2  10       76.32       80.07      6.63 o 
   0   2  10        9.82        7.29      6.23 o 
   1   2  10       46.86       42.35      4.76 o 
   2   2  10      107.74       83.75      5.93 o 
   3   2  10      109.60      106.94      6.45 o 
   4   2  10      155.33      138.22      3.66 o 
   5   2  10       45.47       61.46      5.87 o 
   6   2  10       20.08       37.34      5.12 o 
  -5   3  10        1.05        2.71      2.96 o 
  -4   3  10        2.18        5.38      4.65 o 
  -3   3  10        0.02        1.46      3.93 o 
  -2   3  10      240.75      231.68     11.24 o 
  -1   3  10       51.77       44.84      5.92 o 
   0   3  10       41.34       44.47      3.45 o 
   1   3  10        6.69        7.14      2.84 o 
   2   3  10      135.01      171.62      8.27 o 
   3   3  10       66.98       61.07      4.89 o 
   4   3  10       62.63       74.31      5.95 o 
   5   3  10        4.67       10.21      2.78 o 
   6   3  10        2.11        3.79      2.22 o 
   7   3  10        0.15        3.03      3.03 o 
  -4   4  10       11.77        7.44      5.22 o 
  -3   4  10       27.64       22.85      5.76 o 
  -2   4  10     1047.24      955.42     23.83 o 
  -1   4  10       76.64       94.57      8.37 o 
   0   4  10        2.54        3.28      2.53 o 
   1   4  10      163.42      158.22      8.49 o 
   2   4  10       14.48       10.60      3.95 o 
   3   4  10        1.24        1.60      2.18 o 
   4   4  10      104.01       84.10      6.45 o 
   5   4  10        6.69        9.58      3.09 o 
   6   4  10       20.39       27.57      4.56 o 
   7   4  10       14.14       17.76      3.84 o 
  -4   5  10       14.50       13.08      5.31 o 
  -3   5  10       11.42        8.88      4.58 o 
  -2   5  10       19.10       16.34      6.43 o 
  -1   5  10      256.93      258.67     12.54 o 
   0   5  10      140.29      155.82      6.66 o 
   1   5  10      195.45      173.02      9.22 o 
   2   5  10        2.52        0.34      3.40 o 
   3   5  10        0.02        1.68      3.03 o 
   4   5  10      122.40       79.69      3.62 o 
   5   5  10       49.27       47.47      5.55 o 
   6   5  10       81.68      102.67      7.06 o 
   7   5  10        5.50        1.03      3.27 o 
  -3   6  10       27.04       24.76      6.28 o 
  -2   6  10        7.23        4.73      5.11 o 
  -1   6  10        9.43       10.03      3.96 o 
   0   6  10        0.75        1.67      2.73 o 
   1   6  10       25.75       17.06      4.38 o 
   2   6  10      109.21      108.07      7.15 o 
   3   6  10       23.77       32.44      4.65 o 
   4   6  10        5.82        1.11      3.25 o 
   5   6  10       39.53       41.98      4.80 o 
   6   6  10        6.90        9.63      2.84 o 
  -3   7  10        7.73       12.90      4.39 o 
  -2   7  10        7.08        7.79      4.97 o 
  -1   7  10        9.37       10.95      4.08 o 
   0   7  10        0.93        3.69      3.69 o 
   1   7  10       49.23       55.32      6.71 o 
   2   7  10        4.34        1.72      3.69 o 
   3   7  10        8.89        9.69      3.70 o 
   4   7  10      145.20      122.12      3.08 o 
   5   7  10        1.58        2.31      2.83 o 
   6   7  10       39.94       45.92      5.18 o 
  -2   8  10        6.55        8.50      4.27 o 
  -1   8  10       20.94       15.17      5.21 o 
   0   8  10       12.30       16.48      6.40 o 
   1   8  10       12.15       19.98      4.69 o 
   2   8  10       52.76       59.28      7.02 o 
   3   8  10       30.66       41.27      5.70 o 
   4   8  10       10.25        4.11      4.11 o 
   5   8  10       37.45       43.32      5.60 o 
   6   8  10        1.62        2.75      2.75 o 
   0   9  10       38.72       34.34      5.19 o 
   1   9  10       24.39       33.79      6.08 o 
   2   9  10       69.74       94.90      8.28 o 
   3   9  10       21.08       23.35      5.15 o 
   4   9  10       52.28       60.58      7.03 o 
   5   9  10        6.66        3.32      3.32 o 
   1  10  10        7.99        9.40      4.27 o 
   2  10  10        0.12        4.57      4.57 o 
   3  10  10       57.31       68.96      7.86 o 
  -2  -7  11       20.20       18.27      7.31 o 
  -1  -7  11       11.18       15.22      5.77 o 
  -4  -6  11       14.56        7.62      5.81 o 
  -3  -6  11        9.59        7.89      4.81 o 
  -2  -6  11        6.97        1.36      6.22 o 
  -1  -6  11       47.95       82.10      9.77 o 
   0  -6  11       11.28        6.29      5.51 o 
   1  -6  11        2.81        4.79      4.79 o 
  -4  -5  11        0.46        4.42      4.90 o 
  -3  -5  11       10.30       11.29      6.15 o 
  -2  -5  11       14.80        9.47      6.11 o 
  -1  -5  11       35.47       45.62      7.84 o 
   0  -5  11        3.22        3.50      4.01 o 
   1  -5  11       40.28       60.85      7.60 o 
   2  -5  11        3.58        6.80      4.57 o 
   3  -5  11        2.15        4.28      4.66 o 
  -5  -4  11        4.73       16.67      4.89 o 
  -4  -4  11       21.50       24.38      5.32 o 
  -3  -4  11      102.25       80.00     10.15 o 
  -2  -4  11       21.10       16.87      5.99 o 
  -1  -4  11      101.08       92.70      9.94 o 
   0  -4  11       29.77       42.29      5.59 o 
   1  -4  11        0.64        2.12      3.11 o 
   2  -4  11        9.81       13.23      5.68 o 
   3  -4  11        8.15        6.84      4.84 o 
   4  -4  11        1.11        8.53      3.65 o 
  -5  -3  11        5.30       13.16      4.45 o 
  -4  -3  11        0.01        1.82      4.25 o 
  -3  -3  11      338.51      315.55     15.90 o 
  -2  -3  11      132.50      115.38     10.28 o 
  -1  -3  11      218.17      245.98     13.16 o 
   0  -3  11       92.17       94.99      6.20 o 
   1  -3  11       36.38       29.11      5.64 o 
   2  -3  11       46.38       56.46      6.79 o 
   3  -3  11        5.56        3.39      3.17 o 
   4  -3  11       21.44        2.93      4.46 o 
  -5  -2  11       15.14       23.13      6.32 o 
  -4  -2  11        0.74       10.20      2.88 o 
  -3  -2  11       15.11       15.30      4.38 o 
  -2  -2  11      109.35      113.80     10.10 o 
  -1  -2  11       61.57       52.82      7.08 o 
   0  -2  11      453.01      445.58     19.31 o 
   1  -2  11       97.88       96.52      7.60 o 
   2  -2  11       10.57       14.47      3.58 o 
   3  -2  11       33.96       42.58      5.50 o 
   4  -2  11        1.45        0.90      2.99 o 
   5  -2  11       23.43       41.21      5.63 o 
  -5  -1  11        6.32       13.78      5.18 o 
  -4  -1  11        6.56        7.93      4.22 o 
  -3  -1  11       14.46        3.23      4.58 o 
  -2  -1  11        5.19        0.00      4.48 o 
  -1  -1  11       33.45       34.84      5.69 o 
   0  -1  11      274.23      276.22     20.51 o 
   1  -1  11        2.34        1.89      2.47 o 
   2  -1  11      207.16      203.09     10.30 o 
   3  -1  11       20.70        1.98      2.91 o 
   4  -1  11       14.61        9.89      3.18 o 
   5  -1  11        6.09        3.76      3.51 o 
  -5   0  11        1.31        0.00      5.32 o 
  -4   0  11       75.16       80.52      9.45 o 
  -3   0  11       31.97       32.69      6.41 o 
  -2   0  11       31.96       24.11      5.72 o 
  -1   0  11       21.16       18.24      4.85 o 
   0   0  11      971.06      916.18     14.80 o 
   1   0  11      186.31      190.73      9.72 o 
   2   0  11       93.61      103.89      7.14 o 
   3   0  11      210.45      228.76     10.91 o 
   4   0  11       68.29       59.36      3.04 o 
   5   0  11        2.03       10.28      3.27 o 
   6   0  11        9.59       11.49      4.09 o 
  -5   1  11       12.99       10.62      4.56 o 
  -4   1  11        8.24        5.37      4.31 o 
  -3   1  11      106.28      114.10      9.40 o 
  -2   1  11      286.67      307.21     13.79 o 
  -1   1  11       98.38      107.27      7.95 o 
   0   1  11        2.46        3.47      3.78 o 
   1   1  11      171.51      166.50      8.71 o 
   2   1  11       36.61       48.84      4.71 o 
   3   1  11       60.88       53.57      5.98 o 
   4   1  11       65.08       71.66      6.19 o 
   5   1  11       83.75       97.54      7.56 o 
   6   1  11        5.25        7.53      2.67 o 
  -5   2  11        1.64        3.50      3.78 o 
  -4   2  11        2.26        5.20      4.15 o 
  -3   2  11        6.20        2.14      4.79 o 
  -2   2  11        3.85        0.44      4.11 o 
  -1   2  11      101.97       91.79      8.27 o 
   0   2  11      212.33      219.05      7.38 o 
   1   2  11      783.46      782.27     17.63 o 
   2   2  11       67.00       74.67      5.85 o 
   3   2  11       83.60       93.17      6.72 o 
   4   2  11       16.46        3.30      3.14 o 
   5   2  11       17.54       17.18      4.60 o 
   6   2  11       81.18       54.13      2.69 o 
  -5   3  11        1.25        4.39      3.39 o 
  -4   3  11       20.91       36.86      5.94 o 
  -3   3  11       79.10       78.52      5.41 o 
  -2   3  11      333.71      299.05     14.90 o 
  -1   3  11       63.38       60.82      7.97 o 
   0   3  11       96.55      100.39      6.43 o 
   1   3  11      520.51      485.67     13.90 o 
   2   3  11       15.05       14.90      3.67 o 
   3   3  11       57.56       53.17      5.08 o 
   4   3  11       39.42       35.66      2.56 o 
   5   3  11        4.71        7.91      3.66 o 
   6   3  11       16.12       27.49      4.07 o 
  -4   4  11        8.83       16.21      3.96 o 
  -3   4  11       75.05       63.43      3.90 o 
  -2   4  11       58.94       55.37      8.11 o 
  -1   4  11        4.88        9.10      3.92 o 
   0   4  11        4.03        1.05      3.60 o 
   1   4  11        4.47        6.10      3.23 o 
   2   4  11      418.72      416.41     12.95 o 
   3   4  11       43.25       56.04      5.41 o 
   4   4  11      255.71      188.27      2.53 o 
   5   4  11        5.43        0.36      3.47 o 
   6   4  11        0.85        3.38      2.67 o 
  -4   5  11        0.44        4.71      4.18 o 
  -3   5  11        1.21        2.12      3.62 o 
  -2   5  11       22.90       27.20      5.57 o 
  -1   5  11      827.78      780.34     22.38 o 
   0   5  11        0.66        0.97      2.57 o 
   1   5  11      146.89      146.41      9.03 o 
   2   5  11      211.16      226.58     10.08 o 
   3   5  11      104.90      116.02      7.24 o 
   4   5  11      455.77      499.89     14.56 o 
   5   5  11       73.35       81.31      6.27 o 
   6   5  11       34.42       28.29      4.80 o 
  -3   6  11        4.74        5.35      3.15 o 
  -2   6  11        0.03        5.38      3.41 o 
  -1   6  11        0.73        4.46      4.46 o 
   0   6  11       75.15       83.97      5.59 o 
   1   6  11        8.67        4.65      4.36 o 
   2   6  11       60.62       58.58      6.19 o 
   3   6  11       47.45       47.33      5.25 o 
   4   6  11       46.86       36.17      3.61 o 
   5   6  11        0.63        0.75      2.76 o 
   6   6  11       11.22       13.94      3.66 o 
  -2   7  11        0.04        3.33      4.05 o 
  -1   7  11        3.11        3.88      4.01 o 
   0   7  11        0.83        1.76      8.61 o 
   1   7  11       70.10       65.19      6.63 o 
   2   7  11       24.80       25.50      4.47 o 
   3   7  11        1.25        2.05      2.62 o 
   4   7  11       17.81       24.50      3.91 o 
   5   7  11        0.40        2.30      3.50 o 
   6   7  11        9.21        3.27      3.27 o 
  -1   8  11       17.66       13.29      5.78 o 
   0   8  11        2.47        3.05      3.48 o 
   1   8  11        7.28       11.57      3.97 o 
   2   8  11        0.52        0.49      3.71 o 
   3   8  11      103.50      105.14      8.75 o 
   4   8  11        1.91        0.88      4.03 o 
   5   8  11        7.78        3.26      3.95 o 
   0   9  11       86.73       97.95      6.88 o 
   1   9  11        0.35        3.39      3.90 o 
   2   9  11       37.84       49.68      7.01 o 
   3   9  11        0.79        4.43      4.23 o 
   4   9  11       16.17        0.44      3.78 o 
   5   9  11       15.07       20.56      4.79 o 
   2  10  11        0.74        7.02      3.77 o 
   3  10  11       33.35       38.00      6.25 o 
  -3  -6  12       16.07       22.00      5.78 o 
  -2  -6  12        1.50        4.79      5.58 o 
  -1  -6  12        0.43        5.76      5.76 o 
   0  -6  12       13.42       10.10      6.50 o 
   1  -6  12        3.26        1.81      4.53 o 
  -4  -5  12        4.90        2.59      3.67 o 
  -3  -5  12       40.45       27.51      7.32 o 
  -2  -5  12       22.45       12.56      6.52 o 
  -1  -5  12       27.81       33.53      8.07 o 
   0  -5  12        0.56        5.92      5.04 o 
   1  -5  12        5.99        0.60      4.87 o 
   2  -5  12       11.06        1.66      4.24 o 
  -4  -4  12        2.27        0.63      6.12 o 
  -3  -4  12        0.41        4.41      5.09 o 
  -2  -4  12        1.96        4.35      5.43 o 
  -1  -4  12       38.27       26.74      7.65 o 
   0  -4  12      106.71       99.45      6.88 o 
   1  -4  12        3.28       10.03      3.58 o 
   2  -4  12        0.79        2.13      3.92 o 
   3  -4  12        6.73        4.25      4.25 o 
  -5  -3  12        1.02        3.25      4.46 o 
  -4  -3  12        9.74        8.22      4.41 o 
  -3  -3  12       58.19       70.22      8.79 o 
  -2  -3  12        5.89        6.41      4.64 o 
  -1  -3  12       21.79       10.27      5.75 o 
   0  -3  12        1.72        2.05      4.01 o 
   1  -3  12       92.12      109.46      8.67 o 
   2  -3  12        5.22        4.96      3.60 o 
   3  -3  12        0.22        0.47      3.61 o 
   4  -3  12        7.42        2.88      3.34 o 
  -5  -2  12        1.11        7.32      4.26 o 
  -4  -2  12       27.24       41.47      6.79 o 
  -3  -2  12       55.49       55.10      7.18 o 
  -2  -2  12      140.31      106.23      4.28 o 
  -1  -2  12        1.27        4.18      3.95 o 
   0  -2  12      108.91      113.22      7.04 o 
   1  -2  12       65.01       75.95      7.87 o 
   2  -2  12        3.93        0.89      3.61 o 
   3  -2  12      100.22       80.17      3.11 o 
   4  -2  12        0.10        5.91      2.75 o 
   5  -2  12        1.23        5.23      3.21 o 
  -5  -1  12        2.19        4.08      4.08 o 
  -4  -1  12        3.24        0.00      4.20 o 
  -3  -1  12       13.82       10.07      6.28 o 
  -2  -1  12       78.17       67.68      8.83 o 
  -1  -1  12       28.01       42.39      6.46 o 
   0  -1  12       52.24       56.39      5.44 o 
   1  -1  12       12.52        9.61      4.32 o 
   2  -1  12        1.04        1.65      3.77 o 
   3  -1  12      119.72      113.63      7.93 o 
   4  -1  12        5.90        4.20      2.87 o 
   5  -1  12       63.51       55.02      2.93 o 
  -5   0  12        7.61        3.39      4.63 o 
  -4   0  12       74.51       59.85      5.62 o 
  -3   0  12        9.10        1.16      5.16 o 
  -2   0  12       10.32        4.32      5.10 o 
  -1   0  12      274.57      319.12     14.24 o 
   0   0  12        4.03        3.52      5.40 o 
   1   0  12      147.45      154.58      8.84 o 
   2   0  12        4.76        9.22      3.51 o 
   3   0  12       35.63       50.24      5.62 o 
   4   0  12        0.09        2.71      2.71 o 
   5   0  12       26.68       38.49      4.57 o 
  -5   1  12        7.04        3.87      4.49 o 
  -4   1  12       78.73       89.77      9.18 o 
  -3   1  12       99.08       78.05      4.32 o 
  -2   1  12       18.87       25.58      5.87 o 
  -1   1  12       55.93       52.60      6.60 o 
   0   1  12       57.05       71.33      4.86 o 
   1   1  12       26.20       24.04      4.14 o 
   2   1  12        5.00        1.50      3.25 o 
   3   1  12       27.81       30.06      5.18 o 
   4   1  12        7.91        2.73      2.87 o 
   5   1  12       11.79       15.16      3.73 o 
   6   1  12       13.73       27.03      4.45 o 
  -5   2  12        8.56        9.08      3.49 o 
  -4   2  12        1.39        4.27      3.41 o 
  -3   2  12      194.58      166.31      5.06 o 
  -2   2  12       24.57       21.13      5.00 o 
  -1   2  12      271.75      329.87     14.44 o 
   0   2  12        3.08        5.57      2.09 o 
   1   2  12       12.92       14.35      3.93 o 
   2   2  12       84.67       84.18      6.58 o 
   3   2  12      316.30      286.72     11.69 o 
   4   2  12        2.12        4.60      3.08 o 
   5   2  12        1.58        1.56      3.78 o 
   6   2  12        0.02        2.87      2.87 o 
  -4   3  12        0.28        4.10      4.69 o 
  -3   3  12       32.78        1.14      4.81 o 
  -2   3  12       20.43       17.34      6.52 o 
  -1   3  12      630.65      662.75     20.47 o 
   0   3  12        0.02        0.70      2.33 o 
   1   3  12       78.72       95.30      7.46 o 
   2   3  12       42.54       60.55      5.47 o 
   3   3  12        2.79        0.72      3.20 o 
   4   3  12      721.68      803.32     19.44 o 
   5   3  12        1.93        1.95      2.67 o 
   6   3  12       23.31       21.81      4.36 o 
  -4   4  12        0.47        1.64      3.70 o 
  -3   4  12        9.50       18.23      4.78 o 
  -2   4  12       54.49       62.02      7.90 o 
  -1   4  12        0.41        3.45      3.80 o 
   0   4  12       39.07       34.51      3.96 o 
   1   4  12       71.35       80.92      6.62 o 
   2   4  12       66.78       79.20      6.29 o 
   3   4  12      221.77      232.68     10.45 o 
   4   4  12        0.82        0.40      3.41 o 
   5   4  12       15.83       16.78      3.99 o 
   6   4  12        6.12        1.14      2.71 o 
  -3   5  12       53.31       49.95      4.97 o 
  -2   5  12       20.38       16.56      5.06 o 
  -1   5  12        5.18        1.00      5.33 o 
   0   5  12       37.10       30.70      4.20 o 
   1   5  12        3.10        5.33      3.76 o 
   2   5  12      173.97      163.55      9.42 o 
   3   5  12       23.10       24.05      4.51 o 
   4   5  12        5.20       28.98      6.75 o 
   5   5  12        3.71        4.51      2.60 o 
   6   5  12        0.66        1.10      2.92 o 
  -3   6  12        3.86        1.61      4.43 o 
  -2   6  12       42.83       37.01      6.56 o 
  -1   6  12        0.70        0.50      4.30 o 
   0   6  12       11.98       12.00      3.28 o 
   1   6  12       27.73       24.60      5.29 o 
   2   6  12      187.12      207.26     10.10 o 
   3   6  12      180.89      202.91      9.95 o 
   4   6  12       23.44       29.96      4.47 o 
   5   6  12        6.32        7.84      2.82 o 
   6   6  12        3.44        0.73      2.82 o 
  -2   7  12        5.28        7.15      3.87 o 
  -1   7  12       12.13       17.24      4.93 o 
   0   7  12       45.46       47.98      7.37 o 
   1   7  12       49.34       38.91      6.31 o 
   2   7  12       22.53       22.42      4.50 o 
   3   7  12        2.69        4.58      3.19 o 
   4   7  12        0.18        0.41      3.20 o 
   5   7  12       57.74       49.49      3.05 o 
   6   7  12       11.37        2.87      3.12 o 
  -1   8  12        8.52        7.96      4.69 o 
   0   8  12        0.05        0.26      2.58 o 
   1   8  12        3.51        6.25      4.04 o 
   2   8  12       13.67       12.50      3.41 o 
   3   8  12       14.70        8.53      4.70 o 
   4   8  12        5.87        1.68      2.61 o 
   5   8  12        0.08        0.00      2.59 o 
   0   9  12        0.36        2.09      3.31 o 
   1   9  12        8.59       18.84      4.24 o 
   2   9  12        9.65        9.28      3.97 o 
   3   9  12       84.27       87.87      7.75 o 
   4   9  12       19.86       22.88      4.85 o 
  -1  -6  13        2.09        5.05      5.05 o 
  -3  -5  13       13.77       26.23      5.85 o 
  -2  -5  13       19.87       17.74      5.62 o 
  -1  -5  13       13.85       14.56      7.07 o 
   0  -5  13       32.02       39.07      4.96 o 
   1  -5  13        2.96        5.36      4.67 o 
  -4  -4  13       27.10        1.29      6.29 o 
  -3  -4  13        0.02        2.63      4.64 o 
  -2  -4  13       12.58       16.42      6.05 o 
  -1  -4  13        1.32        0.65      5.14 o 
   0  -4  13       16.01        9.70      4.17 o 
   1  -4  13       17.47       22.18      6.59 o 
   2  -4  13        4.02        8.16      4.89 o 
   3  -4  13       20.90       29.75      5.31 o 
  -4  -3  13        0.95        0.00      3.66 o 
  -3  -3  13       45.30       45.05      8.29 o 
  -2  -3  13        0.01        0.00      4.83 o 
  -1  -3  13       80.90       72.23      8.32 o 
   0  -3  13       34.92       49.37      4.87 o 
   1  -3  13        0.89        4.76      4.01 o 
   2  -3  13        8.10       14.25      4.24 o 
   3  -3  13       26.96       18.30      5.44 o 
  -4  -2  13       11.33        0.00      4.95 o 
  -3  -2  13        0.18        3.21      4.59 o 
  -2  -2  13        0.33        0.59      5.34 o 
  -1  -2  13       70.71       87.41      9.58 o 
   0  -2  13      225.12      238.46      9.13 o 
   1  -2  13      140.08      140.43     10.54 o 
   2  -2  13       78.39       74.60      7.21 o 
   3  -2  13        0.79        0.93      2.61 o 
   4  -2  13        8.03        4.04      2.58 o 
  -5  -1  13        0.01        0.70      4.76 o 
  -4  -1  13       19.01       27.84      5.71 o 
  -3  -1  13        0.74        6.13      6.13 o 
  -2  -1  13       61.61       70.01      8.65 o 
  -1  -1  13       20.96       17.67      6.51 o 
   0  -1  13       50.49       62.69      5.33 o 
   1  -1  13       84.76       81.57      7.95 o 
   2  -1  13       63.47       65.26      6.58 o 
   3  -1  13      148.42      136.20      9.23 o 
   4  -1  13        1.13        3.81      2.87 o 
   5  -1  13        0.00        0.84      3.42 o 
  -5   0  13        0.11        4.66      4.66 o 
  -4   0  13        2.55        0.64      5.26 o 
  -3   0  13       13.78       23.62      5.23 o 
  -2   0  13       20.08       25.18      5.21 o 
  -1   0  13       18.01       20.54      5.53 o 
   0   0  13       15.12       13.57      5.73 o 
   1   0  13       32.21       25.33      4.91 o 
   2   0  13      143.64      194.88     10.02 o 
   3   0  13        2.01        2.85      2.85 o 
   4   0  13       18.22        1.62      3.11 o 
   5   0  13       26.19        1.57      2.51 o 
  -4   1  13        3.25        5.37      4.74 o 
  -3   1  13      116.90      143.82     11.99 o 
  -2   1  13        0.02        3.48      4.02 o 
  -1   1  13      118.88      141.51     10.33 o 
   0   1  13       10.22        9.86      2.75 o 
   1   1  13       98.44      126.34      8.46 o 
   2   1  13       37.69       44.21      6.03 o 
   3   1  13      355.19      401.89     13.94 o 
   4   1  13        3.02        0.39      2.92 o 
   5   1  13        1.92        5.07      3.07 o 
  -4   2  13       27.08        1.95      4.86 o 
  -3   2  13       28.10       21.67      7.87 o 
  -2   2  13       38.06       46.70      6.73 o 
  -1   2  13        5.19        7.51      3.98 o 
   0   2  13       30.79       30.49      3.70 o 
   1   2  13       39.75       53.69      6.50 o 
   2   2  13      311.80      315.43     12.22 o 
   3   2  13       51.52       50.08      6.43 o 
   4   2  13       75.58       61.65      3.36 o 
   5   2  13       44.11       49.33      5.51 o 
   6   2  13        2.81        0.39      2.36 o 
  -4   3  13        3.77        1.81      5.02 o 
  -3   3  13       19.18       31.61      5.81 o 
  -2   3  13       44.15       44.23      6.77 o 
  -1   3  13        2.36        0.52      4.64 o 
   0   3  13        7.63        4.44      3.22 o 
   1   3  13        0.59        3.36      2.97 o 
   2   3  13       69.31       74.65      6.55 o 
   3   3  13        0.00        4.71      2.90 o 
   4   3  13      129.16      154.01      8.47 o 
   5   3  13        1.94        1.57      3.72 o 
   6   3  13        1.57        1.13      2.87 o 
  -4   4  13        0.92        3.94      4.72 o 
  -3   4  13        0.10        3.45      3.45 o 
  -2   4  13       25.33       25.11      6.34 o 
  -1   4  13       19.90       29.15      5.08 o 
   0   4  13       10.37       10.79      3.50 o 
   1   4  13        3.00        8.01      3.32 o 
   2   4  13       26.45       30.93      5.33 o 
   3   4  13      237.52      252.12     10.95 o 
   4   4  13       13.59        3.37      3.37 o 
   5   4  13       79.97       60.84      2.47 o 
   6   4  13        7.08        1.53      2.67 o 
  -3   5  13       52.65       41.57      6.29 o 
  -2   5  13       29.42       17.20      5.46 o 
  -1   5  13       39.14       37.02      7.14 o 
   0   5  13      101.51      118.38      6.41 o 
   1   5  13       61.66       48.36      6.45 o 
   2   5  13       36.55       34.78      4.90 o 
   3   5  13       42.98       48.09      5.09 o 
   4   5  13       72.26       81.06      6.61 o 
   5   5  13       15.90        0.38      2.71 o 
   6   5  13        5.56        2.96      3.32 o 
  -2   6  13      123.91       97.82      9.60 o 
  -1   6  13       66.31       55.89      7.84 o 
   0   6  13       15.86       19.77      4.24 o 
   1   6  13       35.89       48.11      6.01 o 
   2   6  13       44.23       58.19      6.10 o 
   3   6  13        5.71        1.19      3.17 o 
   4   6  13        0.24        2.34      2.34 o 
   5   6  13        0.14        3.05      2.70 o 
   6   6  13       17.59       17.59      3.41 o 
  -2   7  13       25.16       37.09      6.71 o 
  -1   7  13        6.97       13.45      4.35 o 
   0   7  13        3.91        4.83      3.88 o 
   1   7  13        3.35        1.47      3.68 o 
   2   7  13       62.24       65.50      7.51 o 
   3   7  13       68.24       80.95      7.28 o 
   4   7  13       12.34       14.48      3.26 o 
   5   7  13       14.87       14.57      4.03 o 
  -1   8  13       25.92       45.51      6.11 o 
   0   8  13        8.53       11.98      3.17 o 
   1   8  13        6.05       12.00      3.80 o 
   2   8  13        0.15        0.45      3.36 o 
   3   8  13        4.98        2.67      4.12 o 
   4   8  13       10.16       17.68      4.00 o 
   5   8  13       35.88        3.69      3.69 o 
   1   9  13        5.28        5.98      4.36 o 
   2   9  13       10.50        2.50      4.92 o 
   3   9  13        7.06       10.35      3.92 o 
   4   9  13       17.81        0.88      3.33 o 
  -2  -5  14       27.43       30.61      6.90 o 
  -1  -5  14        5.76        4.91      6.23 o 
   0  -5  14        9.60        2.16      5.40 o 
  -3  -4  14        3.03        4.80      5.06 o 
  -2  -4  14        2.54        2.06      5.44 o 
  -1  -4  14        7.39       25.94      5.88 o 
   0  -4  14        6.51        5.85      3.44 o 
   1  -4  14       18.38        5.74      5.39 o 
   2  -4  14       14.96       20.96      4.65 o 
  -4  -3  14        7.64        6.80      5.16 o 
  -3  -3  14       24.81       27.68      7.54 o 
  -2  -3  14       11.08       10.57      5.53 o 
  -1  -3  14        7.29       11.70      5.08 o 
   0  -3  14        0.85        0.30      5.03 o 
   1  -3  14        2.93        8.69      4.38 o 
   2  -3  14        3.75        5.67      3.74 o 
   3  -3  14        4.75        2.93      4.14 o 
  -4  -2  14       10.96        4.13      5.40 o 
  -3  -2  14      113.73      107.76     12.20 o 
  -2  -2  14        0.90        4.54      5.30 o 
  -1  -2  14       20.53        9.97      5.81 o 
   0  -2  14        6.61       10.09      3.42 o 
   1  -2  14        0.32        0.48      4.10 o 
   2  -2  14        5.93        6.32      4.46 o 
   3  -2  14        0.03       11.25      2.82 o 
   4  -2  14       17.92       10.63      3.26 o 
  -4  -1  14        2.56        1.38      5.40 o 
  -3  -1  14       40.09       50.71      8.36 o 
  -2  -1  14       28.10       29.94      7.62 o 
  -1  -1  14      190.53      231.06     13.94 o 
   0  -1  14       23.95       23.65      5.06 o 
   1  -1  14       58.32       63.57      6.80 o 
   2  -1  14       44.39       41.18      5.82 o 
   3  -1  14        0.19        1.34      2.98 o 
   4  -1  14       21.61        4.20      4.20 o 
  -4   0  14        9.19       16.97      5.75 o 
  -3   0  14        4.80       10.20      5.40 o 
  -2   0  14        3.25        6.00      6.00 o 
  -1   0  14       30.49        4.75      6.10 o 
   0   0  14      134.31      148.60      7.59 o 
   1   0  14       59.57       49.72      7.01 o 
   2   0  14       66.55       80.85      6.77 o 
   3   0  14        0.39        0.41      2.81 o 
   4   0  14        4.54        4.16      3.01 o 
   5   0  14        8.90        8.18      4.33 o 
  -4   1  14        0.57        4.15      4.50 o 
  -3   1  14        6.46       16.85      6.24 o 
  -2   1  14       10.80       11.36      5.76 o 
  -1   1  14      134.22      137.11     10.46 o 
   0   1  14       23.52       33.89      4.46 o 
   1   1  14       36.67       29.72      5.21 o 
   2   1  14      178.16      165.05     10.22 o 
   3   1  14        2.43        1.68      2.99 o 
   4   1  14       29.06        2.49      2.49 o 
   5   1  14        1.00        3.28      3.28 o 
  -4   2  14        5.27        3.29      4.93 o 
  -3   2  14        0.19        5.23      5.73 o 
  -2   2  14      278.13      323.28     16.60 o 
  -1   2  14       11.20       15.72      5.98 o 
   0   2  14       24.47       10.16      3.42 o 
   1   2  14        2.23        0.46      3.40 o 
   2   2  14       23.75       26.98      4.76 o 
   3   2  14      231.06      278.36     12.39 o 
   4   2  14        7.78       27.12      5.78 o 
   5   2  14       40.04       36.89      5.08 o 
  -4   3  14        3.68        5.55      5.10 o 
  -3   3  14        1.67        1.92      5.21 o 
  -2   3  14       73.95       69.29      7.98 o 
  -1   3  14        3.51        0.00      4.66 o 
   0   3  14      228.89      259.00     16.62 o 
   1   3  14       17.29       13.16      4.26 o 
   2   3  14      114.52      141.15      8.99 o 
   3   3  14       67.37       83.19      6.92 o 
   4   3  14       16.74        0.43      3.35 o 
   5   3  14       97.79      119.34      8.22 o 
   6   3  14        0.76        0.38      2.28 o 
  -3   4  14        8.02        2.37      4.45 o 
  -2   4  14        3.38        5.70      5.70 o 
  -1   4  14        0.03        9.10      3.88 o 
   0   4  14        6.87        0.32      3.05 o 
   1   4  14      121.88      129.09      9.24 o 
   2   4  14       81.87       97.53      7.25 o 
   3   4  14       60.00       67.77      6.61 o 
   4   4  14      112.01       81.27      3.40 o 
   5   4  14        4.07        4.81      3.26 o 
   6   4  14       20.14       24.82      4.50 o 
  -3   5  14        8.46        2.25      4.72 o 
  -2   5  14        2.39        1.75      4.09 o 
  -1   5  14        0.15        4.51      3.72 o 
   0   5  14        0.18        3.13      3.13 o 
   1   5  14       62.29       47.21      6.33 o 
   2   5  14       87.71      102.99      7.73 o 
   3   5  14       80.58       91.08      7.21 o 
   4   5  14        3.65        4.83      3.13 o 
   5   5  14        2.53        1.58      3.56 o 
   6   5  14        2.72        0.74      2.46 o 
  -2   6  14      114.79       96.85      9.37 o 
  -1   6  14       28.77       42.30      6.38 o 
   0   6  14       22.06       24.14      4.40 o 
   1   6  14      102.37       99.80      8.40 o 
   2   6  14       16.70       26.82      4.60 o 
   3   6  14       11.78       10.01      3.69 o 
   4   6  14      113.62      128.44      8.47 o 
   5   6  14        7.56       10.79      3.34 o 
  -1   7  14       69.00       54.60      7.46 o 
   0   7  14        3.07        1.26      2.92 o 
   1   7  14       69.73       74.73      7.70 o 
   2   7  14        1.22        4.57      3.66 o 
   3   7  14        0.81        4.71      3.12 o 
   4   7  14        0.03        1.64      3.18 o 
   5   7  14        3.97        0.00      3.09 o 
   0   8  14        0.56        1.45      2.49 o 
   1   8  14        1.36        4.29      4.29 o 
   2   8  14       25.64       28.71      4.55 o 
   3   8  14       13.34        0.44      3.08 o 
   4   8  14        1.94        3.32      3.27 o 
   2   9  14        4.82        6.38      3.85 o 
   3   9  14        1.37        3.27      3.27 o 
  -2  -4  15        2.36        4.93      5.98 o 
  -1  -4  15        6.05        1.41      6.75 o 
   0  -4  15        0.00        1.24      3.13 o 
   1  -4  15        0.03        0.58      3.99 o 
  -3  -3  15        2.33        9.09      4.87 o 
  -2  -3  15       39.91       40.16      7.74 o 
  -1  -3  15       56.62       77.06      9.69 o 
   0  -3  15        0.63        2.59      5.18 o 
   1  -3  15       22.63       22.72      5.55 o 
   2  -3  15        0.79        3.94      3.94 o 
  -3  -2  15       25.53       20.33      7.87 o 
  -2  -2  15       10.03       14.38      6.79 o 
  -1  -2  15       18.56       15.26      5.56 o 
   0  -2  15       93.90      112.99      7.45 o 
   1  -2  15        9.45        4.76      3.59 o 
   2  -2  15        7.49       10.91      3.97 o 
   3  -2  15        2.67        3.71      3.49 o 
  -4  -1  15        7.21        3.59      4.71 o 
  -3  -1  15       90.30       70.48      4.94 o 
  -2  -1  15       17.23       11.52      7.43 o 
  -1  -1  15      101.85      116.00     11.94 o 
   0  -1  15        4.18        4.20      6.84 o 
   1  -1  15       16.30       23.44      5.38 o 
   2  -1  15       41.91       50.95      6.46 o 
   3  -1  15        3.33        2.69      3.11 o 
   4  -1  15       13.20        0.84      2.67 o 
  -4   0  15        1.34        6.52      4.51 o 
  -3   0  15        8.21        0.00      5.79 o 
  -2   0  15      123.69      131.81     11.44 o 
  -1   0  15       52.03       71.23      8.57 o 
   0   0  15       55.53       80.47      6.16 o 
   1   0  15       20.05       16.40      5.48 o 
   2   0  15        0.65        0.00      3.56 o 
   3   0  15       49.65       47.09      6.06 o 
   4   0  15        7.95       11.23      2.96 o 
  -4   1  15        0.28        3.54      5.69 o 
  -3   1  15       13.71       24.05      6.17 o 
  -2   1  15       74.55       73.03      8.59 o 
  -1   1  15        1.15        0.63      4.93 o 
   0   1  15      144.97      188.20     12.38 o 
   1   1  15        2.11        5.37      3.96 o 
   2   1  15       21.94       22.86      5.50 o 
   3   1  15        5.60        3.66      3.66 o 
   4   1  15        0.74        3.33      3.29 o 
   5   1  15       26.45        0.76      2.74 o 
  -3   2  15       32.54       17.88      7.79 o 
  -2   2  15       16.09       11.97      6.90 o 
  -1   2  15        0.05        3.76      5.17 o 
   0   2  15       92.81      110.64      7.01 o 
   1   2  15       79.92       86.27      7.50 o 
   2   2  15       14.42       23.73      5.20 o 
   3   2  15        0.20        3.92      3.45 o 
   4   2  15      103.42      119.02      8.46 o 
   5   2  15        0.04        2.36      3.36 o 
  -3   3  15       16.70       34.59      7.15 o 
  -2   3  15       58.98       54.18      8.54 o 
  -1   3  15        0.00        1.87      4.43 o 
   0   3  15        4.13        7.55      3.19 o 
   1   3  15        5.62        3.46      4.16 o 
   2   3  15        2.18        3.21      3.90 o 
   3   3  15       26.41        0.00      3.38 o 
   4   3  15        1.99        2.94      3.13 o 
   5   3  15       10.17       13.31      4.01 o 
  -3   4  15       12.12       12.82      5.30 o 
  -2   4  15       10.95        9.32      5.60 o 
  -1   4  15       40.80       47.84      8.11 o 
   0   4  15       85.19       89.88      6.70 o 
   1   4  15       79.55       78.60      8.48 o 
   2   4  15        0.76        4.21      4.21 o 
   3   4  15       82.54       80.88      7.82 o 
   4   4  15       19.83       19.81      5.56 o 
   5   4  15        2.82       10.91      3.04 o 
  -2   5  15       21.96       31.40      5.98 o 
  -1   5  15       11.03        5.91      4.75 o 
   0   5  15        0.15        2.30      2.87 o 
   1   5  15      112.29      123.40      8.89 o 
   2   5  15       28.96       29.42      5.06 o 
   3   5  15        8.61        0.85      3.08 o 
   4   5  15       27.34       25.78      4.25 o 
   5   5  15        1.31        1.98      2.91 o 
  -2   6  15       30.10       31.05      6.22 o 
  -1   6  15        0.12        2.92      4.54 o 
   0   6  15        2.40        2.63      3.09 o 
   1   6  15        0.44        2.45      3.68 o 
   2   6  15       34.87       48.85      6.30 o 
   3   6  15        4.44        1.70      3.22 o 
   4   6  15       15.59       25.86      4.34 o 
   5   6  15        2.46        3.46      3.46 o 
  -1   7  15       15.73        9.55      5.48 o 
   0   7  15        1.24        1.54      2.91 o 
   1   7  15       22.10       23.77      4.78 o 
   2   7  15       48.39       38.64      6.21 o 
   3   7  15        1.31        5.21      3.00 o 
   4   7  15       22.11        4.53      4.53 o 
   5   7  15        3.41        0.76      3.04 o 
   0   8  15        5.47        1.93      3.08 o 
   1   8  15        5.94        5.66      3.52 o 
   2   8  15        4.31        5.24      3.86 o 
   3   8  15        1.23        1.78      3.22 o 
   4   8  15        6.21       11.08      3.55 o 
  -2  -3  16       13.89       24.11      7.11 o 
  -1  -3  16       20.01       30.20      6.73 o 
   0  -3  16        0.38        0.33      3.00 o 
   1  -3  16        1.18        4.22      4.22 o 
  -3  -2  16        6.03        4.32      6.83 o 
  -2  -2  16        7.52        2.82      5.70 o 
  -1  -2  16        0.96        5.51      5.51 o 
   0  -2  16       25.73       31.70      4.64 o 
   1  -2  16        0.41        2.73      4.01 o 
   2  -2  16        0.71        3.75      3.75 o 
   3  -2  16        7.04       15.64      4.00 o 
  -3  -1  16        4.00        3.62      7.38 o 
  -2  -1  16        1.13        4.27      5.23 o 
  -1  -1  16       52.57       41.25      7.92 o 
   0  -1  16       39.57       39.88      5.22 o 
   1  -1  16        7.10        9.01      4.07 o 
   2  -1  16        2.84        3.43      3.83 o 
   3  -1  16        3.08        1.81      3.79 o 
  -3   0  16       36.10       41.24      9.28 o 
  -2   0  16        1.52        0.68      6.29 o 
  -1   0  16        0.64        6.86      7.01 o 
   0   0  16       10.31        2.38      5.35 o 
   1   0  16      102.98      111.78      9.71 o 
   2   0  16       60.21       58.63      6.88 o 
   3   0  16       17.02        0.88      3.24 o 
   4   0  16        1.53        6.21      2.76 o 
  -3   1  16        0.41        6.58      6.10 o 
  -2   1  16        1.26        0.68      6.10 o 
  -1   1  16        5.59        9.53      6.10 o 
   0   1  16        0.30        0.53      9.86 o 
   1   1  16        7.95        1.55      5.17 o 
   2   1  16       22.23       26.83      5.64 o 
   3   1  16       20.68       34.07      4.99 o 
   4   1  16        0.30        0.82      2.96 o 
  -3   2  16        0.09       10.61      5.07 o 
  -2   2  16        0.54        5.33      5.33 o 
  -1   2  16       73.00       85.72      9.96 o 
   0   2  16       10.66       12.04      3.62 o 
   1   2  16       24.54       37.04      6.64 o 
   2   2  16      134.50      104.21      4.43 o 
   3   2  16       15.53        3.62      3.22 o 
   4   2  16       29.57       28.06      5.62 o 
   5   2  16       27.82       41.07      5.28 o 
  -3   3  16        1.84        1.36      4.71 o 
  -2   3  16        0.98        8.76      4.11 o 
  -1   3  16       12.58        7.90      6.27 o 
   0   3  16        3.80        2.56      3.20 o 
   1   3  16       97.63      115.09      9.46 o 
   2   3  16        0.41        6.25      3.75 o 
   3   3  16       35.24       42.73      6.16 o 
   4   3  16       14.11        5.17      3.96 o 
   5   3  16        0.57        0.82      2.86 o 
  -2   4  16        5.87        5.57      5.57 o 
  -1   4  16       13.09       14.08      4.60 o 
   0   4  16        0.21        0.31      3.45 o 
   1   4  16        0.28        4.43      4.43 o 
   2   4  16       58.63       61.17      7.45 o 
   3   4  16      154.41      158.80     10.06 o 
   4   4  16        0.31        3.29      3.29 o 
   5   4  16        1.36        2.83      2.97 o 
  -2   5  16        0.19        4.34      4.34 o 
  -1   5  16       25.52       19.02      7.39 o 
   0   5  16        0.65        3.09      3.09 o 
   1   5  16        0.86        4.26      4.26 o 
   2   5  16       36.11       36.48      6.00 o 
   3   5  16       13.67        9.38      4.16 o 
   4   5  16      140.05      173.15      9.98 o 
   5   5  16        0.03        0.00      2.39 o 
  -1   6  16        2.59        6.50      4.77 o 
   0   6  16        5.65        9.67      3.24 o 
   1   6  16       26.45       34.76      5.66 o 
   2   6  16        7.53        3.75      4.36 o 
   3   6  16        3.36        1.32      3.66 o 
   4   6  16        1.88        4.16      3.01 o 
   0   7  16       19.52       13.53      4.37 o 
   1   7  16        6.02        4.61      4.61 o 
   2   7  16       30.73       23.08      5.30 o 
   3   7  16        0.21        2.66      2.66 o 
   4   7  16        0.83        1.22      3.39 o 
   2   8  16       20.43       16.98      5.29 o 
   3   8  16        4.14        4.38      2.31 o 
  -2  -2  17        0.58        1.46      5.52 o 
  -1  -2  17        0.53        6.40      5.12 o 
   0  -2  17        3.45        3.56      6.80 o 
   1  -2  17       17.68       21.28      5.76 o 
   2  -2  17        9.41        8.41      3.37 o 
  -2  -1  17        5.86        2.17      6.39 o 
  -1  -1  17       11.15       10.70      5.96 o 
   0  -1  17       12.89       20.00      4.11 o 
   1  -1  17        2.26        3.24      4.23 o 
   2  -1  17        4.89        0.47      3.77 o 
   3  -1  17       12.14       10.27      3.41 o 
  -2   0  17        5.97        8.14      4.36 o 
  -1   0  17       61.45       64.52     10.95 o 
   0   0  17       66.26       91.38      6.47 o 
   1   0  17       43.89       63.34      7.43 o 
   2   0  17       13.79       12.30      4.84 o 
   3   0  17        0.11        1.33      2.60 o 
  -3   1  17        2.83        6.03      6.03 o 
  -2   1  17       21.73        2.19      5.27 o 
  -1   1  17       53.54       46.60      9.09 o 
   0   1  17        2.95        5.01      2.77 o 
   1   1  17       78.73       98.38      9.15 o 
   2   1  17       17.25       13.81      4.32 o 
   3   1  17       67.96       50.84      3.56 o 
   4   1  17        0.03        2.48      2.48 o 
  -2   2  17        0.48        5.07      5.28 o 
  -1   2  17       10.22       10.64      6.15 o 
   0   2  17        6.26        2.03      7.26 o 
   1   2  17       10.78        3.84      5.19 o 
   2   2  17       50.95       42.34      7.23 o 
   3   2  17       32.99       46.56      6.18 o 
   4   2  17        0.38        2.13      3.14 o 
  -2   3  17        4.17        2.07      5.55 o 
  -1   3  17        0.27        1.36      5.52 o 
   0   3  17        0.00        2.84      3.29 o 
   1   3  17       42.13       46.94      6.31 o 
   2   3  17       29.66       32.48      5.97 o 
   3   3  17       47.34       10.89     10.89 o 
   4   3  17       13.43        1.29      2.88 o 
  -2   4  17        5.25        4.62      5.34 o 
  -1   4  17        4.44        2.66      5.07 o 
   0   4  17        6.24       10.90      4.03 o 
   1   4  17       74.06       79.48      8.64 o 
   2   4  17       68.71       68.56      7.99 o 
   3   4  17       11.70        8.38      4.67 o 
   4   4  17        0.09        3.02      3.23 o 
  -1   5  17        0.92        3.13      4.34 o 
   0   5  17       21.68       24.28      3.94 o 
   1   5  17        5.00       10.14      2.95 o 
   2   5  17       49.85       46.05      6.30 o 
   3   5  17        4.96        8.67      3.89 o 
   4   5  17       26.55        1.71      4.08 o 
   0   6  17        0.00        3.89      2.87 o 
   1   6  17       10.89       18.78      4.24 o 
   2   6  17        1.82        3.84      3.21 o 
   3   6  17       42.65       52.87      5.98 o 
   4   6  17        7.94        3.74      3.89 o 
   1   7  17        0.46        2.04      4.03 o 
   2   7  17        0.19        3.95      3.95 o 
   3   7  17       11.96        1.74      2.55 o 
  -1  -1  18        1.16        6.56      6.56 o 
   0  -1  18        0.06        3.18      4.99 o 
   1  -1  18        3.26        0.56      4.23 o 
  -2   0  18       29.70       27.70      9.42 o 
  -1   0  18       12.23        4.38      4.73 o 
   0   0  18        0.58        2.21      4.03 o 
   1   0  18        1.94        1.68      4.38 o 
   2   0  18        2.18        2.95      3.61 o 
  -2   1  18        0.00        2.28      5.37 o 
  -1   1  18       29.76       35.45      8.53 o 
   0   1  18        0.26        1.03      3.84 o 
   1   1  18        1.97        3.90      4.58 o 
   2   1  18        5.19        1.48      3.96 o 
   3   1  18        6.27        7.69      3.64 o 
  -2   2  18        3.36        3.70      5.38 o 
  -1   2  18       15.02       11.67      7.52 o 
   0   2  18       14.70       26.65      4.58 o 
   1   2  18       19.53       23.08      6.15 o 
   2   2  18        1.15        2.52      3.49 o 
   3   2  18        2.60        5.06      3.38 o 
  -1   3  18       23.24       18.45      5.83 o 
   0   3  18        9.90       14.12      3.96 o 
   1   3  18        3.75        3.36      3.88 o 
   2   3  18       12.57       18.39      4.83 o 
   3   3  18        9.68        9.84      4.78 o 
   4   3  18        8.74       13.18      3.32 o 
  -1   4  18        1.98        9.46      4.19 o 
   0   4  18       27.70       29.79      5.58 o 
   1   4  18        0.04        1.68      4.83 o 
   2   4  18        8.33       10.66      3.82 o 
   3   4  18       20.22       37.01      4.76 o 
   4   4  18       22.11       29.12      4.59 o 
   0   5  18       29.02       40.23      4.90 o 
   1   5  18        0.68        2.17      3.45 o 
   2   5  18       25.46       29.91      5.60 o 
   3   5  18        0.60        5.51      3.37 o 
   1   6  18       13.93       16.83      5.19 o 
   2   6  18       10.56       20.39      3.59 o 
   3   6  18       13.60        9.42      4.32 o 
   0   0  19       43.97       59.44      5.97 o 
   1   0  19        1.91        5.47      3.43 o 
  -1   1  19       18.84       24.52      8.01 o 
   0   1  19       13.33       22.68      4.43 o 
   1   1  19        0.99        6.14      4.09 o 
   2   1  19       40.24       40.22      6.28 o 
  -1   2  19        8.68        8.84      5.10 o 
   0   2  19        1.80        2.64      3.67 o 
   1   2  19        3.65        6.82      3.94 o 
   2   2  19        2.33        2.52      4.14 o 
   0   3  19       26.19       27.90      5.32 o 
   1   3  19       22.47       26.68      4.99 o 
   2   3  19        0.10        2.03      3.63 o 
   3   3  19        0.00        2.77      3.40 o 
   0   4  19        1.35        3.59      3.59 o 
   1   4  19       23.94       31.93      5.91 o 
   2   4  19        5.76        7.63      3.63 o 
   1   5  19        5.48        2.18      4.76 o 
   2   5  19        7.56        3.00      4.42 o 
                                                 
